# Supplementary material for: StressME: Unified computing framework of Escherichia coli metabolism, gene expression, and stress responses
Source: PLoS Comput Biol. 2024 Feb 12;20(2):e1011865. doi: 10.1371/journal.pcbi.1011865 (PMC10890762; doi:10.1371/journal.pcbi.1011865)
Supplement: S2 Appendix — (XLSX) [file pcbi.1011865.s002.xlsx]

## Sheet: FoldME_added
Reactions	Reaction Equations
#formation_Lon#	6.0 mg2_c + 6.0 protein_b0439_folded --> Lon + 0.14583000000000002 prosthetic_group_biomass
#Lon_demand#	Lon -->
#cisGroES_to_transGroES#	cisGroES_hepta <=> transGroES_hepta
#formation_[GroL]14[GroS]7_cis_with_7_adp_and_7_mg2#	GroL_14 + 7.0 adp_c + cisGroES_hepta + 7.0 mg2_c --> [GroL]14[GroS]7_cis_with_7_adp_and_7_mg2 + 3.139376114 prosthetic_group_biomass
#formation_DnaK_mono_bound_to_atp#	DnaK_mono + atp_c --> DnaK_mono_bound_to_atp + 0.5031492630000001 prosthetic_group_biomass
#folding_protein_b0894_folding_KJE_1#	0.000555555555555553*mu DnaJ_dim_mod_4:zn2 + 0.000555555555555553*mu DnaK_mono_bound_to_atp + h2o_c + 0.078971961 prosthetic_group_biomass + protein_b0894 --> h_c + pi_c + protein_b0894_KJE_folding_intermediate1
#folding_protein_b0894_folding_KJE_4#	0.000555555555555553*mu DnaJ_dim_mod_4:zn2 + 0.000555555555555553*mu DnaK_mono_bound_to_atp + h2o_c + 0.078971961 prosthetic_group_biomass + protein_b0894_intermediate --> h_c + pi_c + protein_b0894_KJE_folding_intermediate2
#folding_protein_b0894_folding_KJE_2#	0.00694444444444443*mu DnaK_mono_bound_to_atp + 0.00138888888888889*mu GrpE_dim + atp_c + protein_b0894_KJE_folding_intermediate1 + 3.2500111513962024 protein_b0894_folding_KJE_constraint1 --> adp_c + 0.078971961 prosthetic_group_biomass + protein_b0894_folded
#folding_protein_b0894_folding_KJE_3#	0.00694444444444443*mu DnaK_mono_bound_to_atp + 0.00138888888888889*mu GrpE_dim + atp_c + protein_b0894_KJE_folding_intermediate1 --> adp_c + 0.078971961 prosthetic_group_biomass + protein_b0894_folding_KJE_constraint1 + protein_b0894_intermediate
#folding_protein_b0894_folding_KJE_5#	0.00694444444444443*mu DnaK_mono_bound_to_atp + 0.00138888888888889*mu GrpE_dim + atp_c + protein_b0894_KJE_folding_intermediate2 + 9.750033454188607 protein_b0894_folding_KJE_constraint2 --> adp_c + 0.078971961 prosthetic_group_biomass + protein_b0894_folded
#folding_protein_b0894_folding_KJE_6#	0.00694444444444443*mu DnaK_mono_bound_to_atp + 0.00138888888888889*mu GrpE_dim + atp_c + protein_b0894_KJE_folding_intermediate2 --> adp_c + 0.078971961 prosthetic_group_biomass + protein_b0894_folding_KJE_constraint2 + protein_b0894_intermediate
#folding_protein_b0894_folding_GroEL_ES_1#	5.55555555555555e-6*mu [GroL]14[GroS]7_cis_with_7_adp_and_7_mg2 + protein_b0894 + 5.55555555555555e-6*mu transGroES_hepta --> protein_b0894_GroEL_ES_folding_intermediate1
#folding_protein_b0894_folding_GroEL_ES_4#	5.55555555555555e-6*mu [GroL]14[GroS]7_cis_with_7_adp_and_7_mg2 + protein_b0894_intermediate + 5.55555555555555e-6*mu transGroES_hepta --> protein_b0894_GroEL_ES_folding_intermediate2
#folding_protein_b0894_folding_GroEL_ES_2#	0.0023148148148148*mu [GroL]14[GroS]7_cis_with_7_adp_and_7_mg2 + 7.0 atp_c + 7.0 h2o_c + protein_b0894_GroEL_ES_folding_intermediate1 + 0.6500022302792405 protein_b0894_folding_GroEL_ES_constraint1 --> 7.0 adp_c + 7.0 h_c + 7.0 pi_c + protein_b0894_folded
#folding_protein_b0894_folding_GroEL_ES_3#	0.0023148148148148*mu [GroL]14[GroS]7_cis_with_7_adp_and_7_mg2 + 7.0 atp_c + 7.0 h2o_c + protein_b0894_GroEL_ES_folding_intermediate1 --> 7.0 adp_c + 7.0 h_c + 7.0 pi_c + protein_b0894_folding_GroEL_ES_constraint1 + protein_b0894_intermediate
#folding_protein_b0894_folding_GroEL_ES_5#	0.0023148148148148*mu [GroL]14[GroS]7_cis_with_7_adp_and_7_mg2 + 7.0 atp_c + 7.0 h2o_c + protein_b0894_GroEL_ES_folding_intermediate2 + 12.350042375305568 protein_b0894_folding_GroEL_ES_constraint2 --> 7.0 adp_c + 7.0 h_c + 7.0 pi_c + protein_b0894_folded
#folding_protein_b0894_folding_GroEL_ES_6#	0.0023148148148148*mu [GroL]14[GroS]7_cis_with_7_adp_and_7_mg2 + 7.0 atp_c + 7.0 h2o_c + protein_b0894_GroEL_ES_folding_intermediate2 --> 7.0 adp_c + 7.0 h_c + 7.0 pi_c + protein_b0894_folding_GroEL_ES_constraint2 + protein_b0894_intermediate
#folding_protein_b0894_folding_spontaneous#	0.000226757369614512*mu Lon + 2.0 atp_c + 2.0 h2o_c + (3.30958046466377e-6*mu + 1.00000343119883)/(0.000268076017637765*mu + 0.000277927105360045) protein_b0894 + 1.1159701928395063 protein_biomass --> 2.0 adp_c + 0.8024691358024691 ala__L_c + 0.6049382716049383 arg__L_c + 0.48148148148148145 asn__L_c + 0.5802469135802468 asp__L_c + 0.18518518518518517 cys__L_c + 0.35802469135802467 gln__L_c + 0.…
#folding_protein_b0894_folding_Lon#	0.000226757369614512*mu Lon + 2.0 atp_c + 2.0 h2o_c + 0.012345679012345678 protein_b0894_intermediate + 1.1159701928395063 protein_biomass --> 2.0 adp_c + 0.8024691358024691 ala__L_c + 0.6049382716049383 arg__L_c + 0.48148148148148145 asn__L_c + 0.5802469135802468 asp__L_c + 0.18518518518518517 cys__L_c + 0.35802469135802467 gln__L_c + 0.6296296296296295 glu__L_c + 0.8888888888888888 gly_c + 2.0 …
#folding_protein_b3750_folding_KJE_1#	0.000555555555555553*mu DnaJ_dim_mod_4:zn2 + 0.000555555555555553*mu DnaK_mono_bound_to_atp + h2o_c + 0.078971961 prosthetic_group_biomass + protein_b3750 --> h_c + pi_c + protein_b3750_KJE_folding_intermediate1
#folding_protein_b3750_folding_KJE_4#	0.000555555555555553*mu DnaJ_dim_mod_4:zn2 + 0.000555555555555553*mu DnaK_mono_bound_to_atp + h2o_c + 0.078971961 prosthetic_group_biomass + protein_b3750_intermediate --> h_c + pi_c + protein_b3750_KJE_folding_intermediate2
#folding_protein_b3750_folding_KJE_2#	0.00694444444444443*mu DnaK_mono_bound_to_atp + 0.00138888888888889*mu GrpE_dim + atp_c + protein_b3750_KJE_folding_intermediate1 + 0.5058782626415488 protein_b3750_folding_KJE_constraint1 --> adp_c + 0.078971961 prosthetic_group_biomass + protein_b3750_folded
#folding_protein_b3750_folding_KJE_3#	0.00694444444444443*mu DnaK_mono_bound_to_atp + 0.00138888888888889*mu GrpE_dim + atp_c + protein_b3750_KJE_folding_intermediate1 --> adp_c + 0.078971961 prosthetic_group_biomass + protein_b3750_folding_KJE_constraint1 + protein_b3750_intermediate
#folding_protein_b3750_folding_KJE_5#	0.00694444444444443*mu DnaK_mono_bound_to_atp + 0.00138888888888889*mu GrpE_dim + atp_c + protein_b3750_KJE_folding_intermediate2 + 1.5176347879246463 protein_b3750_folding_KJE_constraint2 --> adp_c + 0.078971961 prosthetic_group_biomass + protein_b3750_folded
#folding_protein_b3750_folding_KJE_6#	0.00694444444444443*mu DnaK_mono_bound_to_atp + 0.00138888888888889*mu GrpE_dim + atp_c + protein_b3750_KJE_folding_intermediate2 --> adp_c + 0.078971961 prosthetic_group_biomass + protein_b3750_folding_KJE_constraint2 + protein_b3750_intermediate
#folding_protein_b3750_folding_GroEL_ES_1#	5.55555555555555e-6*mu [GroL]14[GroS]7_cis_with_7_adp_and_7_mg2 + protein_b3750 + 5.55555555555555e-6*mu transGroES_hepta --> protein_b3750_GroEL_ES_folding_intermediate1
#folding_protein_b3750_folding_GroEL_ES_4#	5.55555555555555e-6*mu [GroL]14[GroS]7_cis_with_7_adp_and_7_mg2 + protein_b3750_intermediate + 5.55555555555555e-6*mu transGroES_hepta --> protein_b3750_GroEL_ES_folding_intermediate2
#folding_protein_b3750_folding_GroEL_ES_2#	0.0023148148148148*mu [GroL]14[GroS]7_cis_with_7_adp_and_7_mg2 + 7.0 atp_c + 7.0 h2o_c + protein_b3750_GroEL_ES_folding_intermediate1 + 0.10117565252830976 protein_b3750_folding_GroEL_ES_constraint1 --> 7.0 adp_c + 7.0 h_c + 7.0 pi_c + protein_b3750_folded
#folding_protein_b3750_folding_GroEL_ES_3#	0.0023148148148148*mu [GroL]14[GroS]7_cis_with_7_adp_and_7_mg2 + 7.0 atp_c + 7.0 h2o_c + protein_b3750_GroEL_ES_folding_intermediate1 --> 7.0 adp_c + 7.0 h_c + 7.0 pi_c + protein_b3750_folding_GroEL_ES_constraint1 + protein_b3750_intermediate
#folding_protein_b3750_folding_GroEL_ES_5#	0.0023148148148148*mu [GroL]14[GroS]7_cis_with_7_adp_and_7_mg2 + 7.0 atp_c + 7.0 h2o_c + protein_b3750_GroEL_ES_folding_intermediate2 + 1.9223373980378853 protein_b3750_folding_GroEL_ES_constraint2 --> 7.0 adp_c + 7.0 h_c + 7.0 pi_c + protein_b3750_folded
#folding_protein_b3750_folding_GroEL_ES_6#	0.0023148148148148*mu [GroL]14[GroS]7_cis_with_7_adp_and_7_mg2 + 7.0 atp_c + 7.0 h2o_c + protein_b3750_GroEL_ES_folding_intermediate2 --> 7.0 adp_c + 7.0 h_c + 7.0 pi_c + protein_b3750_folding_GroEL_ES_constraint2 + protein_b3750_intermediate
#folding_protein_b3750_folding_spontaneous#	0.000226757369614512*mu Lon + 2.0 atp_c + 2.0 h2o_c + (0.000150328279615334*mu + 1.0117565252831)/(0.00481050494769067*mu + 0.376208809059119) protein_b3750 + 1.0456718287499998 protein_biomass --> 2.0 adp_c + 1.21875 ala__L_c + 0.3125 arg__L_c + 0.5 asn__L_c + 0.125 asp__L_c + 0.03125 cys__L_c + 0.25 gln__L_c + 0.1875 glu__L_c + 1.125 gly_c + 2.0 h_c + 0.0625 his__L_c + 0.90625 ile__L_c + 1.4375…
#folding_protein_b3750_folding_Lon#	0.000226757369614512*mu Lon + 2.0 atp_c + 2.0 h2o_c + 0.03125 protein_b3750_intermediate + 1.0456718287499998 protein_biomass --> 2.0 adp_c + 1.21875 ala__L_c + 0.3125 arg__L_c + 0.5 asn__L_c + 0.125 asp__L_c + 0.03125 cys__L_c + 0.25 gln__L_c + 0.1875 glu__L_c + 1.125 gly_c + 2.0 h_c + 0.0625 his__L_c + 0.90625 ile__L_c + 1.4375 leu__L_c + 0.28125 lys__L_c + 0.3125 met__L_c + 0.3125 phe__L_c + 2…
#folding_protein_b1524_folding_KJE_1#	0.000555555555555553*mu DnaJ_dim_mod_4:zn2 + 0.000555555555555553*mu DnaK_mono_bound_to_atp + h2o_c + 0.078971961 prosthetic_group_biomass + protein_b1524 --> h_c + pi_c + protein_b1524_KJE_folding_intermediate1
#folding_protein_b1524_folding_KJE_4#	0.000555555555555553*mu DnaJ_dim_mod_4:zn2 + 0.000555555555555553*mu DnaK_mono_bound_to_atp + h2o_c + 0.078971961 prosthetic_group_biomass + protein_b1524_intermediate --> h_c + pi_c + protein_b1524_KJE_folding_intermediate2
#folding_protein_b1524_folding_KJE_2#	0.00694444444444443*mu DnaK_mono_bound_to_atp + 0.00138888888888889*mu GrpE_dim + atp_c + protein_b1524_KJE_folding_intermediate1 + 0.17858130879555437 protein_b1524_folding_KJE_constraint1 --> adp_c + 0.078971961 prosthetic_group_biomass + protein_b1524_folded
#folding_protein_b1524_folding_KJE_3#	0.00694444444444443*mu DnaK_mono_bound_to_atp + 0.00138888888888889*mu GrpE_dim + atp_c + protein_b1524_KJE_folding_intermediate1 --> adp_c + 0.078971961 prosthetic_group_biomass + protein_b1524_folding_KJE_constraint1 + protein_b1524_intermediate
#folding_protein_b1524_folding_KJE_5#	0.00694444444444443*mu DnaK_mono_bound_to_atp + 0.00138888888888889*mu GrpE_dim + atp_c + protein_b1524_KJE_folding_intermediate2 + 0.535743926386663 protein_b1524_folding_KJE_constraint2 --> adp_c + 0.078971961 prosthetic_group_biomass + protein_b1524_folded
#folding_protein_b1524_folding_KJE_6#	0.00694444444444443*mu DnaK_mono_bound_to_atp + 0.00138888888888889*mu GrpE_dim + atp_c + protein_b1524_KJE_folding_intermediate2 --> adp_c + 0.078971961 prosthetic_group_biomass + protein_b1524_folding_KJE_constraint2 + protein_b1524_intermediate
#folding_protein_b1524_folding_GroEL_ES_1#	5.55555555555555e-6*mu [GroL]14[GroS]7_cis_with_7_adp_and_7_mg2 + protein_b1524 + 5.55555555555555e-6*mu transGroES_hepta --> protein_b1524_GroEL_ES_folding_intermediate1
#folding_protein_b1524_folding_GroEL_ES_4#	5.55555555555555e-6*mu [GroL]14[GroS]7_cis_with_7_adp_and_7_mg2 + protein_b1524_intermediate + 5.55555555555555e-6*mu transGroES_hepta --> protein_b1524_GroEL_ES_folding_intermediate2
#folding_protein_b1524_folding_GroEL_ES_2#	0.0023148148148148*mu [GroL]14[GroS]7_cis_with_7_adp_and_7_mg2 + 7.0 atp_c + 7.0 h2o_c + protein_b1524_GroEL_ES_folding_intermediate1 + 0.03571626175911087 protein_b1524_folding_GroEL_ES_constraint1 --> 7.0 adp_c + 7.0 h_c + 7.0 pi_c + protein_b1524_folded
#folding_protein_b1524_folding_GroEL_ES_3#	0.0023148148148148*mu [GroL]14[GroS]7_cis_with_7_adp_and_7_mg2 + 7.0 atp_c + 7.0 h2o_c + protein_b1524_GroEL_ES_folding_intermediate1 --> 7.0 adp_c + 7.0 h_c + 7.0 pi_c + protein_b1524_folding_GroEL_ES_constraint1 + protein_b1524_intermediate
#folding_protein_b1524_folding_GroEL_ES_5#	0.0023148148148148*mu [GroL]14[GroS]7_cis_with_7_adp_and_7_mg2 + 7.0 atp_c + 7.0 h2o_c + protein_b1524_GroEL_ES_folding_intermediate2 + 0.6786089734231066 protein_b1524_folding_GroEL_ES_constraint2 --> 7.0 adp_c + 7.0 h_c + 7.0 pi_c + protein_b1524_folded
#folding_protein_b1524_folding_GroEL_ES_6#	0.0023148148148148*mu [GroL]14[GroS]7_cis_with_7_adp_and_7_mg2 + 7.0 atp_c + 7.0 h2o_c + protein_b1524_GroEL_ES_folding_intermediate2 --> 7.0 adp_c + 7.0 h_c + 7.0 pi_c + protein_b1524_folding_GroEL_ES_constraint2 + protein_b1524_intermediate
#folding_protein_b1524_folding_spontaneous#	0.000226757369614512*mu Lon + 2.0 atp_c + 2.0 h2o_c + (5.05009233113963e-7*mu + 1.0000553292551)/(1.51502769934189e-5*mu + 0.00165987765313105) protein_b1524 + 1.11707327 protein_biomass --> 2.0 adp_c + 1.1333333333333333 ala__L_c + 0.5666666666666667 arg__L_c + 0.4 asn__L_c + 0.43333333333333335 asp__L_c + 0.13333333333333333 cys__L_c + 0.6 gln__L_c + 0.5333333333333333 glu__L_c + 0.833333333333…
#folding_protein_b1524_folding_Lon#	0.000226757369614512*mu Lon + 2.0 atp_c + 2.0 h2o_c + 0.03333333333333333 protein_b1524_intermediate + 1.11707327 protein_biomass --> 2.0 adp_c + 1.1333333333333333 ala__L_c + 0.5666666666666667 arg__L_c + 0.4 asn__L_c + 0.43333333333333335 asp__L_c + 0.13333333333333333 cys__L_c + 0.6 gln__L_c + 0.5333333333333333 glu__L_c + 0.8333333333333334 gly_c + 2.0 h_c + 0.23333333333333334 his__L_c + 0.6…
#folding_protein_b0368_folding_KJE_1#	0.000555555555555553*mu DnaJ_dim_mod_4:zn2 + 0.000555555555555553*mu DnaK_mono_bound_to_atp + h2o_c + 0.078971961 prosthetic_group_biomass + protein_b0368 --> h_c + pi_c + protein_b0368_KJE_folding_intermediate1
#folding_protein_b0368_folding_KJE_4#	0.000555555555555553*mu DnaJ_dim_mod_4:zn2 + 0.000555555555555553*mu DnaK_mono_bound_to_atp + h2o_c + 0.078971961 prosthetic_group_biomass + protein_b0368_intermediate --> h_c + pi_c + protein_b0368_KJE_folding_intermediate2
#folding_protein_b0368_folding_KJE_2#	0.00694444444444443*mu DnaK_mono_bound_to_atp + 0.00138888888888889*mu GrpE_dim + atp_c + protein_b0368_KJE_folding_intermediate1 + 0.25000000872752753 protein_b0368_folding_KJE_constraint1 --> adp_c + 0.078971961 prosthetic_group_biomass + protein_b0368_folded
#folding_protein_b0368_folding_KJE_3#	0.00694444444444443*mu DnaK_mono_bound_to_atp + 0.00138888888888889*mu GrpE_dim + atp_c + protein_b0368_KJE_folding_intermediate1 --> adp_c + 0.078971961 prosthetic_group_biomass + protein_b0368_folding_KJE_constraint1 + protein_b0368_intermediate
#folding_protein_b0368_folding_KJE_5#	0.00694444444444443*mu DnaK_mono_bound_to_atp + 0.00138888888888889*mu GrpE_dim + atp_c + protein_b0368_KJE_folding_intermediate2 + 0.7500000261825825 protein_b0368_folding_KJE_constraint2 --> adp_c + 0.078971961 prosthetic_group_biomass + protein_b0368_folded
#folding_protein_b0368_folding_KJE_6#	0.00694444444444443*mu DnaK_mono_bound_to_atp + 0.00138888888888889*mu GrpE_dim + atp_c + protein_b0368_KJE_folding_intermediate2 --> adp_c + 0.078971961 prosthetic_group_biomass + protein_b0368_folding_KJE_constraint2 + protein_b0368_intermediate
#folding_protein_b0368_folding_GroEL_ES_1#	5.55555555555555e-6*mu [GroL]14[GroS]7_cis_with_7_adp_and_7_mg2 + protein_b0368 + 5.55555555555555e-6*mu transGroES_hepta --> protein_b0368_GroEL_ES_folding_intermediate1
#folding_protein_b0368_folding_GroEL_ES_4#	5.55555555555555e-6*mu [GroL]14[GroS]7_cis_with_7_adp_and_7_mg2 + protein_b0368_intermediate + 5.55555555555555e-6*mu transGroES_hepta --> protein_b0368_GroEL_ES_folding_intermediate2
#folding_protein_b0368_folding_GroEL_ES_2#	0.0023148148148148*mu [GroL]14[GroS]7_cis_with_7_adp_and_7_mg2 + 7.0 atp_c + 7.0 h2o_c + protein_b0368_GroEL_ES_folding_intermediate1 + 0.05000000174550551 protein_b0368_folding_GroEL_ES_constraint1 --> 7.0 adp_c + 7.0 h_c + 7.0 pi_c + protein_b0368_folded
#folding_protein_b0368_folding_GroEL_ES_3#	0.0023148148148148*mu [GroL]14[GroS]7_cis_with_7_adp_and_7_mg2 + 7.0 atp_c + 7.0 h2o_c + protein_b0368_GroEL_ES_folding_intermediate1 --> 7.0 adp_c + 7.0 h_c + 7.0 pi_c + protein_b0368_folding_GroEL_ES_constraint1 + protein_b0368_intermediate
#folding_protein_b0368_folding_GroEL_ES_5#	0.0023148148148148*mu [GroL]14[GroS]7_cis_with_7_adp_and_7_mg2 + 7.0 atp_c + 7.0 h2o_c + protein_b0368_GroEL_ES_folding_intermediate2 + 0.9500000331646046 protein_b0368_folding_GroEL_ES_constraint2 --> 7.0 adp_c + 7.0 h_c + 7.0 pi_c + protein_b0368_folded
#folding_protein_b0368_folding_GroEL_ES_6#	0.0023148148148148*mu [GroL]14[GroS]7_cis_with_7_adp_and_7_mg2 + 7.0 atp_c + 7.0 h2o_c + protein_b0368_GroEL_ES_folding_intermediate2 --> 7.0 adp_c + 7.0 h_c + 7.0 pi_c + protein_b0368_folding_GroEL_ES_constraint2 + protein_b0368_intermediate
#folding_protein_b0368_folding_spontaneous#	0.000226757369614512*mu Lon + 2.0 atp_c + 2.0 h2o_c + (6.95698992313226e-11*mu + 1.00000003491011)/(1.94795717847703e-9*mu + 9.77483085965537e-7) protein_b0368 + 1.1526019678571426 protein_biomass --> 2.0 adp_c + 0.8928571428571428 ala__L_c + 0.75 arg__L_c + 0.3571428571428571 asn__L_c + 0.5714285714285714 asp__L_c + 0.5714285714285714 gln__L_c + 0.6785714285714285 glu__L_c + 0.5 gly_c + 2.0 h_c …
#folding_protein_b0368_folding_Lon#	0.000226757369614512*mu Lon + 2.0 atp_c + 2.0 h2o_c + 0.03571428571428571 protein_b0368_intermediate + 1.1526019678571426 protein_biomass --> 2.0 adp_c + 0.8928571428571428 ala__L_c + 0.75 arg__L_c + 0.3571428571428571 asn__L_c + 0.5714285714285714 asp__L_c + 0.5714285714285714 gln__L_c + 0.6785714285714285 glu__L_c + 0.5 gly_c + 2.0 h_c + 0.5 his__L_c + 0.5714285714285714 ile__L_c + 0.8928571428…
#folding_protein_b0508_folding_KJE_1#	0.000555555555555553*mu DnaJ_dim_mod_4:zn2 + 0.000555555555555553*mu DnaK_mono_bound_to_atp + h2o_c + 0.078971961 prosthetic_group_biomass + protein_b0508 --> h_c + pi_c + protein_b0508_KJE_folding_intermediate1
#folding_protein_b0508_folding_KJE_4#	0.000555555555555553*mu DnaJ_dim_mod_4:zn2 + 0.000555555555555553*mu DnaK_mono_bound_to_atp + h2o_c + 0.078971961 prosthetic_group_biomass + protein_b0508_intermediate --> h_c + pi_c + protein_b0508_KJE_folding_intermediate2
#folding_protein_b0508_folding_KJE_2#	0.00694444444444443*mu DnaK_mono_bound_to_atp + 0.00138888888888889*mu GrpE_dim + atp_c + protein_b0508_KJE_folding_intermediate1 + 0.21428571428571427 protein_b0508_folding_KJE_constraint1 --> adp_c + 0.078971961 prosthetic_group_biomass + protein_b0508_folded
#folding_protein_b0508_folding_KJE_3#	0.00694444444444443*mu DnaK_mono_bound_to_atp + 0.00138888888888889*mu GrpE_dim + atp_c + protein_b0508_KJE_folding_intermediate1 --> adp_c + 0.078971961 prosthetic_group_biomass + protein_b0508_folding_KJE_constraint1 + protein_b0508_intermediate
#folding_protein_b0508_folding_KJE_5#	0.00694444444444443*mu DnaK_mono_bound_to_atp + 0.00138888888888889*mu GrpE_dim + atp_c + protein_b0508_KJE_folding_intermediate2 + 0.6428571428571428 protein_b0508_folding_KJE_constraint2 --> adp_c + 0.078971961 prosthetic_group_biomass + protein_b0508_folded
#folding_protein_b0508_folding_KJE_6#	0.00694444444444443*mu DnaK_mono_bound_to_atp + 0.00138888888888889*mu GrpE_dim + atp_c + protein_b0508_KJE_folding_intermediate2 --> adp_c + 0.078971961 prosthetic_group_biomass + protein_b0508_folding_KJE_constraint2 + protein_b0508_intermediate
#folding_protein_b0508_folding_GroEL_ES_1#	5.55555555555555e-6*mu [GroL]14[GroS]7_cis_with_7_adp_and_7_mg2 + protein_b0508 + 5.55555555555555e-6*mu transGroES_hepta --> protein_b0508_GroEL_ES_folding_intermediate1
#folding_protein_b0508_folding_GroEL_ES_4#	5.55555555555555e-6*mu [GroL]14[GroS]7_cis_with_7_adp_and_7_mg2 + protein_b0508_intermediate + 5.55555555555555e-6*mu transGroES_hepta --> protein_b0508_GroEL_ES_folding_intermediate2
#folding_protein_b0508_folding_GroEL_ES_2#	0.0023148148148148*mu [GroL]14[GroS]7_cis_with_7_adp_and_7_mg2 + 7.0 atp_c + 7.0 h2o_c + protein_b0508_GroEL_ES_folding_intermediate1 + 0.042857142857142864 protein_b0508_folding_GroEL_ES_constraint1 --> 7.0 adp_c + 7.0 h_c + 7.0 pi_c + protein_b0508_folded
#folding_protein_b0508_folding_GroEL_ES_3#	0.0023148148148148*mu [GroL]14[GroS]7_cis_with_7_adp_and_7_mg2 + 7.0 atp_c + 7.0 h2o_c + protein_b0508_GroEL_ES_folding_intermediate1 --> 7.0 adp_c + 7.0 h_c + 7.0 pi_c + protein_b0508_folding_GroEL_ES_constraint1 + protein_b0508_intermediate
#folding_protein_b0508_folding_GroEL_ES_5#	0.0023148148148148*mu [GroL]14[GroS]7_cis_with_7_adp_and_7_mg2 + 7.0 atp_c + 7.0 h2o_c + protein_b0508_GroEL_ES_folding_intermediate2 + 0.8142857142857142 protein_b0508_folding_GroEL_ES_constraint2 --> 7.0 adp_c + 7.0 h_c + 7.0 pi_c + protein_b0508_folded
#folding_protein_b0508_folding_GroEL_ES_6#	0.0023148148148148*mu [GroL]14[GroS]7_cis_with_7_adp_and_7_mg2 + 7.0 atp_c + 7.0 h2o_c + protein_b0508_GroEL_ES_folding_intermediate2 --> 7.0 adp_c + 7.0 h_c + 7.0 pi_c + protein_b0508_folding_GroEL_ES_constraint2 + protein_b0508_intermediate
#folding_protein_b0508_folding_spontaneous#	0.000226757369614512*mu Lon + 2.0 atp_c + 2.0 h2o_c + (2468.36403347441*mu + 1.0)/(61709.1008368602*mu + 9.59513182915311e-16) protein_b0508 + 1.1747216344 protein_biomass --> 2.0 adp_c + 0.88 ala__L_c + 0.56 arg__L_c + 0.56 asn__L_c + 0.6 asp__L_c + 0.24 cys__L_c + 0.32 gln__L_c + 0.84 glu__L_c + 0.88 gly_c + 2.0 h_c + 0.36 his__L_c + 0.68 ile__L_c + leu__L_c + 0.48 lys__L_c + 0.36 met__L_c + 0.…
#folding_protein_b0508_folding_Lon#	0.000226757369614512*mu Lon + 2.0 atp_c + 2.0 h2o_c + 0.04 protein_b0508_intermediate + 1.1747216344 protein_biomass --> 2.0 adp_c + 0.88 ala__L_c + 0.56 arg__L_c + 0.56 asn__L_c + 0.6 asp__L_c + 0.24 cys__L_c + 0.32 gln__L_c + 0.84 glu__L_c + 0.88 gly_c + 2.0 h_c + 0.36 his__L_c + 0.68 ile__L_c + leu__L_c + 0.48 lys__L_c + 0.36 met__L_c + 0.48 phe__L_c + 2.0 pi_c + 0.4 pro__L_c + 0.24 ser__L_c +…
#folding_protein_b1713_folding_KJE_1#	0.000555555555555553*mu DnaJ_dim_mod_4:zn2 + 0.000555555555555553*mu DnaK_mono_bound_to_atp + h2o_c + 0.078971961 prosthetic_group_biomass + protein_b1713 --> h_c + pi_c + protein_b1713_KJE_folding_intermediate1
#folding_protein_b1713_folding_KJE_4#	0.000555555555555553*mu DnaJ_dim_mod_4:zn2 + 0.000555555555555553*mu DnaK_mono_bound_to_atp + h2o_c + 0.078971961 prosthetic_group_biomass + protein_b1713_intermediate --> h_c + pi_c + protein_b1713_KJE_folding_intermediate2
#folding_protein_b1713_folding_KJE_2#	0.00694444444444443*mu DnaK_mono_bound_to_atp + 0.00138888888888889*mu GrpE_dim + atp_c + protein_b1713_KJE_folding_intermediate1 + 2.2500000002250675 protein_b1713_folding_KJE_constraint1 --> adp_c + 0.078971961 prosthetic_group_biomass + protein_b1713_folded
#folding_protein_b1713_folding_KJE_3#	0.00694444444444443*mu DnaK_mono_bound_to_atp + 0.00138888888888889*mu GrpE_dim + atp_c + protein_b1713_KJE_folding_intermediate1 --> adp_c + 0.078971961 prosthetic_group_biomass + protein_b1713_folding_KJE_constraint1 + protein_b1713_intermediate
#folding_protein_b1713_folding_KJE_5#	0.00694444444444443*mu DnaK_mono_bound_to_atp + 0.00138888888888889*mu GrpE_dim + atp_c + protein_b1713_KJE_folding_intermediate2 + 6.750000000675202 protein_b1713_folding_KJE_constraint2 --> adp_c + 0.078971961 prosthetic_group_biomass + protein_b1713_folded
#folding_protein_b1713_folding_KJE_6#	0.00694444444444443*mu DnaK_mono_bound_to_atp + 0.00138888888888889*mu GrpE_dim + atp_c + protein_b1713_KJE_folding_intermediate2 --> adp_c + 0.078971961 prosthetic_group_biomass + protein_b1713_folding_KJE_constraint2 + protein_b1713_intermediate
#folding_protein_b1713_folding_GroEL_ES_1#	5.55555555555555e-6*mu [GroL]14[GroS]7_cis_with_7_adp_and_7_mg2 + protein_b1713 + 5.55555555555555e-6*mu transGroES_hepta --> protein_b1713_GroEL_ES_folding_intermediate1
#folding_protein_b1713_folding_GroEL_ES_4#	5.55555555555555e-6*mu [GroL]14[GroS]7_cis_with_7_adp_and_7_mg2 + protein_b1713_intermediate + 5.55555555555555e-6*mu transGroES_hepta --> protein_b1713_GroEL_ES_folding_intermediate2
#folding_protein_b1713_folding_GroEL_ES_2#	0.0023148148148148*mu [GroL]14[GroS]7_cis_with_7_adp_and_7_mg2 + 7.0 atp_c + 7.0 h2o_c + protein_b1713_GroEL_ES_folding_intermediate1 + 0.4500000000450135 protein_b1713_folding_GroEL_ES_constraint1 --> 7.0 adp_c + 7.0 h_c + 7.0 pi_c + protein_b1713_folded
#folding_protein_b1713_folding_GroEL_ES_3#	0.0023148148148148*mu [GroL]14[GroS]7_cis_with_7_adp_and_7_mg2 + 7.0 atp_c + 7.0 h2o_c + protein_b1713_GroEL_ES_folding_intermediate1 --> 7.0 adp_c + 7.0 h_c + 7.0 pi_c + protein_b1713_folding_GroEL_ES_constraint1 + protein_b1713_intermediate
#folding_protein_b1713_folding_GroEL_ES_5#	0.0023148148148148*mu [GroL]14[GroS]7_cis_with_7_adp_and_7_mg2 + 7.0 atp_c + 7.0 h2o_c + protein_b1713_GroEL_ES_folding_intermediate2 + 8.550000000855256 protein_b1713_folding_GroEL_ES_constraint2 --> 7.0 adp_c + 7.0 h_c + 7.0 pi_c + protein_b1713_folded
#folding_protein_b1713_folding_GroEL_ES_6#	0.0023148148148148*mu [GroL]14[GroS]7_cis_with_7_adp_and_7_mg2 + 7.0 atp_c + 7.0 h2o_c + protein_b1713_GroEL_ES_folding_intermediate2 --> 7.0 adp_c + 7.0 h_c + 7.0 pi_c + protein_b1713_folding_GroEL_ES_constraint2 + protein_b1713_intermediate
#folding_protein_b1713_folding_spontaneous#	0.000226757369614512*mu Lon + 2.0 atp_c + 2.0 h2o_c + (2.79217659573157e-6*mu + 1.00000000010003)/(0.000220581951062794*mu + 7.90236908813226e-9) protein_b1713 + 1.105681850379747 protein_biomass --> 2.0 adp_c + 0.8860759493670886 ala__L_c + 0.6708860759493671 arg__L_c + 0.3924050632911392 asn__L_c + 0.6582278481012658 asp__L_c + 0.16455696202531644 cys__L_c + 0.3037974683544304 gln__L_c + 0.8227…
#folding_protein_b1713_folding_Lon#	0.000226757369614512*mu Lon + 2.0 atp_c + 2.0 h2o_c + 0.012658227848101266 protein_b1713_intermediate + 1.105681850379747 protein_biomass --> 2.0 adp_c + 0.8860759493670886 ala__L_c + 0.6708860759493671 arg__L_c + 0.3924050632911392 asn__L_c + 0.6582278481012658 asp__L_c + 0.16455696202531644 cys__L_c + 0.3037974683544304 gln__L_c + 0.8227848101265822 glu__L_c + 0.7848101265822784 gly_c + 2.0 h_c…
#folding_protein_b0091_folding_KJE_1#	0.000555555555555553*mu DnaJ_dim_mod_4:zn2 + 0.000555555555555553*mu DnaK_mono_bound_to_atp + h2o_c + 0.078971961 prosthetic_group_biomass + protein_b0091 --> h_c + pi_c + protein_b0091_KJE_folding_intermediate1
#folding_protein_b0091_folding_KJE_4#	0.000555555555555553*mu DnaJ_dim_mod_4:zn2 + 0.000555555555555553*mu DnaK_mono_bound_to_atp + h2o_c + 0.078971961 prosthetic_group_biomass + protein_b0091_intermediate --> h_c + pi_c + protein_b0091_KJE_folding_intermediate2
#folding_protein_b0091_folding_KJE_2#	0.00694444444444443*mu DnaK_mono_bound_to_atp + 0.00138888888888889*mu GrpE_dim + atp_c + protein_b0091_KJE_folding_intermediate1 + 0.8442345378219989 protein_b0091_folding_KJE_constraint1 --> adp_c + 0.078971961 prosthetic_group_biomass + protein_b0091_folded
#folding_protein_b0091_folding_KJE_3#	0.00694444444444443*mu DnaK_mono_bound_to_atp + 0.00138888888888889*mu GrpE_dim + atp_c + protein_b0091_KJE_folding_intermediate1 --> adp_c + 0.078971961 prosthetic_group_biomass + protein_b0091_folding_KJE_constraint1 + protein_b0091_intermediate
#folding_protein_b0091_folding_KJE_5#	0.00694444444444443*mu DnaK_mono_bound_to_atp + 0.00138888888888889*mu GrpE_dim + atp_c + protein_b0091_KJE_folding_intermediate2 + 2.5327036134659964 protein_b0091_folding_KJE_constraint2 --> adp_c + 0.078971961 prosthetic_group_biomass + protein_b0091_folded
#folding_protein_b0091_folding_KJE_6#	0.00694444444444443*mu DnaK_mono_bound_to_atp + 0.00138888888888889*mu GrpE_dim + atp_c + protein_b0091_KJE_folding_intermediate2 --> adp_c + 0.078971961 prosthetic_group_biomass + protein_b0091_folding_KJE_constraint2 + protein_b0091_intermediate
#folding_protein_b0091_folding_GroEL_ES_1#	5.55555555555555e-6*mu [GroL]14[GroS]7_cis_with_7_adp_and_7_mg2 + protein_b0091 + 5.55555555555555e-6*mu transGroES_hepta --> protein_b0091_GroEL_ES_folding_intermediate1
#folding_protein_b0091_folding_GroEL_ES_4#	5.55555555555555e-6*mu [GroL]14[GroS]7_cis_with_7_adp_and_7_mg2 + protein_b0091_intermediate + 5.55555555555555e-6*mu transGroES_hepta --> protein_b0091_GroEL_ES_folding_intermediate2
#folding_protein_b0091_folding_GroEL_ES_2#	0.0023148148148148*mu [GroL]14[GroS]7_cis_with_7_adp_and_7_mg2 + 7.0 atp_c + 7.0 h2o_c + protein_b0091_GroEL_ES_folding_intermediate1 + 0.16884690756439977 protein_b0091_folding_GroEL_ES_constraint1 --> 7.0 adp_c + 7.0 h_c + 7.0 pi_c + protein_b0091_folded
#folding_protein_b0091_folding_GroEL_ES_3#	0.0023148148148148*mu [GroL]14[GroS]7_cis_with_7_adp_and_7_mg2 + 7.0 atp_c + 7.0 h2o_c + protein_b0091_GroEL_ES_folding_intermediate1 --> 7.0 adp_c + 7.0 h_c + 7.0 pi_c + protein_b0091_folding_GroEL_ES_constraint1 + protein_b0091_intermediate
#folding_protein_b0091_folding_GroEL_ES_5#	0.0023148148148148*mu [GroL]14[GroS]7_cis_with_7_adp_and_7_mg2 + 7.0 atp_c + 7.0 h2o_c + protein_b0091_GroEL_ES_folding_intermediate2 + 3.2080912437235956 protein_b0091_folding_GroEL_ES_constraint2 --> 7.0 adp_c + 7.0 h_c + 7.0 pi_c + protein_b0091_folded
#folding_protein_b0091_folding_GroEL_ES_6#	0.0023148148148148*mu [GroL]14[GroS]7_cis_with_7_adp_and_7_mg2 + 7.0 atp_c + 7.0 h2o_c + protein_b0091_GroEL_ES_folding_intermediate2 --> 7.0 adp_c + 7.0 h_c + 7.0 pi_c + protein_b0091_folding_GroEL_ES_constraint2 + protein_b0091_intermediate
#folding_protein_b0091_folding_spontaneous#	0.000226757369614512*mu Lon + 2.0 atp_c + 2.0 h2o_c + (4.66340980554353e-11*mu + 2.3638567059016)/(2.28507080471633e-9*mu + 66.8289785891782) protein_b0091 + 1.0940860714285714 protein_biomass --> 2.0 adp_c + 1.1020408163265305 ala__L_c + 0.6938775510204082 arg__L_c + 0.4081632653061224 asn__L_c + 0.6326530612244897 asp__L_c + 0.04081632653061224 cys__L_c + 0.3877551020408163 gln__L_c + 0.6326530…
#folding_protein_b0091_folding_Lon#	0.000226757369614512*mu Lon + 2.0 atp_c + 2.0 h2o_c + 0.025251866638009945 protein_b0091_intermediate + 1.353758062744707 protein_biomass --> 2.0 adp_c + 1.3636007984525371 ala__L_c + 0.8585634656923381 arg__L_c + 0.5050373327601989 asn__L_c + 0.7828078657783083 asp__L_c + 0.05050373327601989 cys__L_c + 0.479785466122189 gln__L_c + 0.7828078657783083 glu__L_c + 1.0353265321584078 gly_c + 2.0 h_c …
#folding_protein_b0825_folding_KJE_1#	0.000555555555555553*mu DnaJ_dim_mod_4:zn2 + 0.000555555555555553*mu DnaK_mono_bound_to_atp + h2o_c + 0.078971961 prosthetic_group_biomass + protein_b0825 --> h_c + pi_c + protein_b0825_KJE_folding_intermediate1
#folding_protein_b0825_folding_KJE_4#	0.000555555555555553*mu DnaJ_dim_mod_4:zn2 + 0.000555555555555553*mu DnaK_mono_bound_to_atp + h2o_c + 0.078971961 prosthetic_group_biomass + protein_b0825_intermediate --> h_c + pi_c + protein_b0825_KJE_folding_intermediate2
#folding_protein_b0825_folding_KJE_2#	0.00694444444444443*mu DnaK_mono_bound_to_atp + 0.00138888888888889*mu GrpE_dim + atp_c + protein_b0825_KJE_folding_intermediate1 + 0.3215015202689608 protein_b0825_folding_KJE_constraint1 --> adp_c + 0.078971961 prosthetic_group_biomass + protein_b0825_folded
#folding_protein_b0825_folding_KJE_3#	0.00694444444444443*mu DnaK_mono_bound_to_atp + 0.00138888888888889*mu GrpE_dim + atp_c + protein_b0825_KJE_folding_intermediate1 --> adp_c + 0.078971961 prosthetic_group_biomass + protein_b0825_folding_KJE_constraint1 + protein_b0825_intermediate
#folding_protein_b0825_folding_KJE_5#	0.00694444444444443*mu DnaK_mono_bound_to_atp + 0.00138888888888889*mu GrpE_dim + atp_c + protein_b0825_KJE_folding_intermediate2 + 0.9645045608068823 protein_b0825_folding_KJE_constraint2 --> adp_c + 0.078971961 prosthetic_group_biomass + protein_b0825_folded
#folding_protein_b0825_folding_KJE_6#	0.00694444444444443*mu DnaK_mono_bound_to_atp + 0.00138888888888889*mu GrpE_dim + atp_c + protein_b0825_KJE_folding_intermediate2 --> adp_c + 0.078971961 prosthetic_group_biomass + protein_b0825_folding_KJE_constraint2 + protein_b0825_intermediate
#folding_protein_b0825_folding_GroEL_ES_1#	5.55555555555555e-6*mu [GroL]14[GroS]7_cis_with_7_adp_and_7_mg2 + protein_b0825 + 5.55555555555555e-6*mu transGroES_hepta --> protein_b0825_GroEL_ES_folding_intermediate1
#folding_protein_b0825_folding_GroEL_ES_4#	5.55555555555555e-6*mu [GroL]14[GroS]7_cis_with_7_adp_and_7_mg2 + protein_b0825_intermediate + 5.55555555555555e-6*mu transGroES_hepta --> protein_b0825_GroEL_ES_folding_intermediate2
#folding_protein_b0825_folding_GroEL_ES_2#	0.0023148148148148*mu [GroL]14[GroS]7_cis_with_7_adp_and_7_mg2 + 7.0 atp_c + 7.0 h2o_c + protein_b0825_GroEL_ES_folding_intermediate1 + 0.06430030405379215 protein_b0825_folding_GroEL_ES_constraint1 --> 7.0 adp_c + 7.0 h_c + 7.0 pi_c + protein_b0825_folded
#folding_protein_b0825_folding_GroEL_ES_3#	0.0023148148148148*mu [GroL]14[GroS]7_cis_with_7_adp_and_7_mg2 + 7.0 atp_c + 7.0 h2o_c + protein_b0825_GroEL_ES_folding_intermediate1 --> 7.0 adp_c + 7.0 h_c + 7.0 pi_c + protein_b0825_folding_GroEL_ES_constraint1 + protein_b0825_intermediate
#folding_protein_b0825_folding_GroEL_ES_5#	0.0023148148148148*mu [GroL]14[GroS]7_cis_with_7_adp_and_7_mg2 + 7.0 atp_c + 7.0 h2o_c + protein_b0825_GroEL_ES_folding_intermediate2 + 1.2217057770220507 protein_b0825_folding_GroEL_ES_constraint2 --> 7.0 adp_c + 7.0 h_c + 7.0 pi_c + protein_b0825_folded
#folding_protein_b0825_folding_GroEL_ES_6#	0.0023148148148148*mu [GroL]14[GroS]7_cis_with_7_adp_and_7_mg2 + 7.0 atp_c + 7.0 h2o_c + protein_b0825_GroEL_ES_folding_intermediate2 --> 7.0 adp_c + 7.0 h_c + 7.0 pi_c + protein_b0825_folding_GroEL_ES_constraint2 + protein_b0825_intermediate
#folding_protein_b0825_folding_spontaneous#	0.000226757369614512*mu Lon + 2.0 atp_c + 2.0 h2o_c + (5.29530952544771e-6*mu + 1.00022695194788)/(0.00011649680955985*mu + 0.0049929428533124) protein_b0825 + 1.0452523309090909 protein_biomass --> 2.0 adp_c + 1.590909090909091 ala__L_c + 0.2727272727272727 arg__L_c + 0.13636363636363635 asn__L_c + 0.5 asp__L_c + 0.09090909090909091 cys__L_c + 0.5909090909090909 gln__L_c + 0.36363636363636365 gl…
#folding_protein_b0825_folding_Lon#	0.000226757369614512*mu Lon + 2.0 atp_c + 2.0 h2o_c + 0.045454545454545456 protein_b0825_intermediate + 1.0452523309090909 protein_biomass --> 2.0 adp_c + 1.590909090909091 ala__L_c + 0.2727272727272727 arg__L_c + 0.13636363636363635 asn__L_c + 0.5 asp__L_c + 0.09090909090909091 cys__L_c + 0.5909090909090909 gln__L_c + 0.36363636363636365 glu__L_c + 0.8181818181818182 gly_c + 2.0 h_c + 0.13636363…
#folding_protein_b0469_folding_KJE_1#	0.000555555555555553*mu DnaJ_dim_mod_4:zn2 + 0.000555555555555553*mu DnaK_mono_bound_to_atp + h2o_c + 0.078971961 prosthetic_group_biomass + protein_b0469 --> h_c + pi_c + protein_b0469_KJE_folding_intermediate1
#folding_protein_b0469_folding_KJE_4#	0.000555555555555553*mu DnaJ_dim_mod_4:zn2 + 0.000555555555555553*mu DnaK_mono_bound_to_atp + h2o_c + 0.078971961 prosthetic_group_biomass + protein_b0469_intermediate --> h_c + pi_c + protein_b0469_KJE_folding_intermediate2
#folding_protein_b0469_folding_KJE_2#	0.00694444444444443*mu DnaK_mono_bound_to_atp + 0.00138888888888889*mu GrpE_dim + atp_c + protein_b0469_KJE_folding_intermediate1 + 0.14294028438965292 protein_b0469_folding_KJE_constraint1 --> adp_c + 0.078971961 prosthetic_group_biomass + protein_b0469_folded
#folding_protein_b0469_folding_KJE_3#	0.00694444444444443*mu DnaK_mono_bound_to_atp + 0.00138888888888889*mu GrpE_dim + atp_c + protein_b0469_KJE_folding_intermediate1 --> adp_c + 0.078971961 prosthetic_group_biomass + protein_b0469_folding_KJE_constraint1 + protein_b0469_intermediate
#folding_protein_b0469_folding_KJE_5#	0.00694444444444443*mu DnaK_mono_bound_to_atp + 0.00138888888888889*mu GrpE_dim + atp_c + protein_b0469_KJE_folding_intermediate2 + 0.4288208531689588 protein_b0469_folding_KJE_constraint2 --> adp_c + 0.078971961 prosthetic_group_biomass + protein_b0469_folded
#folding_protein_b0469_folding_KJE_6#	0.00694444444444443*mu DnaK_mono_bound_to_atp + 0.00138888888888889*mu GrpE_dim + atp_c + protein_b0469_KJE_folding_intermediate2 --> adp_c + 0.078971961 prosthetic_group_biomass + protein_b0469_folding_KJE_constraint2 + protein_b0469_intermediate
#folding_protein_b0469_folding_GroEL_ES_1#	5.55555555555555e-6*mu [GroL]14[GroS]7_cis_with_7_adp_and_7_mg2 + protein_b0469 + 5.55555555555555e-6*mu transGroES_hepta --> protein_b0469_GroEL_ES_folding_intermediate1
#folding_protein_b0469_folding_GroEL_ES_4#	5.55555555555555e-6*mu [GroL]14[GroS]7_cis_with_7_adp_and_7_mg2 + protein_b0469_intermediate + 5.55555555555555e-6*mu transGroES_hepta --> protein_b0469_GroEL_ES_folding_intermediate2
#folding_protein_b0469_folding_GroEL_ES_2#	0.0023148148148148*mu [GroL]14[GroS]7_cis_with_7_adp_and_7_mg2 + 7.0 atp_c + 7.0 h2o_c + protein_b0469_GroEL_ES_folding_intermediate1 + 0.02858805687793059 protein_b0469_folding_GroEL_ES_constraint1 --> 7.0 adp_c + 7.0 h_c + 7.0 pi_c + protein_b0469_folded
#folding_protein_b0469_folding_GroEL_ES_3#	0.0023148148148148*mu [GroL]14[GroS]7_cis_with_7_adp_and_7_mg2 + 7.0 atp_c + 7.0 h2o_c + protein_b0469_GroEL_ES_folding_intermediate1 --> 7.0 adp_c + 7.0 h_c + 7.0 pi_c + protein_b0469_folding_GroEL_ES_constraint1 + protein_b0469_intermediate
#folding_protein_b0469_folding_GroEL_ES_5#	0.0023148148148148*mu [GroL]14[GroS]7_cis_with_7_adp_and_7_mg2 + 7.0 atp_c + 7.0 h2o_c + protein_b0469_GroEL_ES_folding_intermediate2 + 0.5431730806806812 protein_b0469_folding_GroEL_ES_constraint2 --> 7.0 adp_c + 7.0 h_c + 7.0 pi_c + protein_b0469_folded
#folding_protein_b0469_folding_GroEL_ES_6#	0.0023148148148148*mu [GroL]14[GroS]7_cis_with_7_adp_and_7_mg2 + 7.0 atp_c + 7.0 h2o_c + protein_b0469_GroEL_ES_folding_intermediate2 --> 7.0 adp_c + 7.0 h_c + 7.0 pi_c + protein_b0469_folding_GroEL_ES_constraint2 + protein_b0469_intermediate
#folding_protein_b0469_folding_spontaneous#	0.000226757369614512*mu Lon + 2.0 atp_c + 2.0 h2o_c + (0.000122464529569376*mu + 1.00058199072757)/(0.00220436153224877*mu + 0.0104758330962709) protein_b0469 + 1.1030885888888888 protein_biomass --> 2.0 adp_c + 0.7777777777777777 ala__L_c + 0.4444444444444444 arg__L_c + 0.16666666666666666 asn__L_c + 0.6666666666666666 asp__L_c + 0.3333333333333333 gln__L_c + 0.6666666666666666 glu__L_c + 1.0555…
#folding_protein_b0469_folding_Lon#	0.000226757369614512*mu Lon + 2.0 atp_c + 2.0 h2o_c + 0.05555555555555555 protein_b0469_intermediate + 1.1030885888888888 protein_biomass --> 2.0 adp_c + 0.7777777777777777 ala__L_c + 0.4444444444444444 arg__L_c + 0.16666666666666666 asn__L_c + 0.6666666666666666 asp__L_c + 0.3333333333333333 gln__L_c + 0.6666666666666666 glu__L_c + 1.0555555555555556 gly_c + 2.0 h_c + 0.1111111111111111 his__L_c…
#folding_protein_b0308_folding_KJE_1#	0.000555555555555553*mu DnaJ_dim_mod_4:zn2 + 0.000555555555555553*mu DnaK_mono_bound_to_atp + h2o_c + 0.078971961 prosthetic_group_biomass + protein_b0308 --> h_c + pi_c + protein_b0308_KJE_folding_intermediate1
#folding_protein_b0308_folding_KJE_4#	0.000555555555555553*mu DnaJ_dim_mod_4:zn2 + 0.000555555555555553*mu DnaK_mono_bound_to_atp + h2o_c + 0.078971961 prosthetic_group_biomass + protein_b0308_intermediate --> h_c + pi_c + protein_b0308_KJE_folding_intermediate2
#folding_protein_b0308_folding_KJE_2#	0.00694444444444443*mu DnaK_mono_bound_to_atp + 0.00138888888888889*mu GrpE_dim + atp_c + protein_b0308_KJE_folding_intermediate1 + 0.2500428829481699 protein_b0308_folding_KJE_constraint1 --> adp_c + 0.078971961 prosthetic_group_biomass + protein_b0308_folded
#folding_protein_b0308_folding_KJE_3#	0.00694444444444443*mu DnaK_mono_bound_to_atp + 0.00138888888888889*mu GrpE_dim + atp_c + protein_b0308_KJE_folding_intermediate1 --> adp_c + 0.078971961 prosthetic_group_biomass + protein_b0308_folding_KJE_constraint1 + protein_b0308_intermediate
#folding_protein_b0308_folding_KJE_5#	0.00694444444444443*mu DnaK_mono_bound_to_atp + 0.00138888888888889*mu GrpE_dim + atp_c + protein_b0308_KJE_folding_intermediate2 + 0.7501286488445096 protein_b0308_folding_KJE_constraint2 --> adp_c + 0.078971961 prosthetic_group_biomass + protein_b0308_folded
#folding_protein_b0308_folding_KJE_6#	0.00694444444444443*mu DnaK_mono_bound_to_atp + 0.00138888888888889*mu GrpE_dim + atp_c + protein_b0308_KJE_folding_intermediate2 --> adp_c + 0.078971961 prosthetic_group_biomass + protein_b0308_folding_KJE_constraint2 + protein_b0308_intermediate
#folding_protein_b0308_folding_GroEL_ES_1#	5.55555555555555e-6*mu [GroL]14[GroS]7_cis_with_7_adp_and_7_mg2 + protein_b0308 + 5.55555555555555e-6*mu transGroES_hepta --> protein_b0308_GroEL_ES_folding_intermediate1
#folding_protein_b0308_folding_GroEL_ES_4#	5.55555555555555e-6*mu [GroL]14[GroS]7_cis_with_7_adp_and_7_mg2 + protein_b0308_intermediate + 5.55555555555555e-6*mu transGroES_hepta --> protein_b0308_GroEL_ES_folding_intermediate2
#folding_protein_b0308_folding_GroEL_ES_2#	0.0023148148148148*mu [GroL]14[GroS]7_cis_with_7_adp_and_7_mg2 + 7.0 atp_c + 7.0 h2o_c + protein_b0308_GroEL_ES_folding_intermediate1 + 0.050008576589633986 protein_b0308_folding_GroEL_ES_constraint1 --> 7.0 adp_c + 7.0 h_c + 7.0 pi_c + protein_b0308_folded
#folding_protein_b0308_folding_GroEL_ES_3#	0.0023148148148148*mu [GroL]14[GroS]7_cis_with_7_adp_and_7_mg2 + 7.0 atp_c + 7.0 h2o_c + protein_b0308_GroEL_ES_folding_intermediate1 --> 7.0 adp_c + 7.0 h_c + 7.0 pi_c + protein_b0308_folding_GroEL_ES_constraint1 + protein_b0308_intermediate
#folding_protein_b0308_folding_GroEL_ES_5#	0.0023148148148148*mu [GroL]14[GroS]7_cis_with_7_adp_and_7_mg2 + 7.0 atp_c + 7.0 h2o_c + protein_b0308_GroEL_ES_folding_intermediate2 + 0.9501629552030456 protein_b0308_folding_GroEL_ES_constraint2 --> 7.0 adp_c + 7.0 h_c + 7.0 pi_c + protein_b0308_folded
#folding_protein_b0308_folding_GroEL_ES_6#	0.0023148148148148*mu [GroL]14[GroS]7_cis_with_7_adp_and_7_mg2 + 7.0 atp_c + 7.0 h2o_c + protein_b0308_GroEL_ES_folding_intermediate2 --> 7.0 adp_c + 7.0 h_c + 7.0 pi_c + protein_b0308_folding_GroEL_ES_constraint2 + protein_b0308_intermediate
#folding_protein_b0308_folding_spontaneous#	0.000226757369614512*mu Lon + 2.0 atp_c + 2.0 h2o_c + (1.03786093885702e-10*mu + 1.00017153179268)/(2.38708015937115e-9*mu + 0.00394523123163104) protein_b0308 + 1.095885549565217 protein_biomass --> 2.0 adp_c + 1.1304347826086956 ala__L_c + 0.6086956521739131 arg__L_c + 0.43478260869565216 asn__L_c + 0.3913043478260869 asp__L_c + 0.2608695652173913 cys__L_c + 0.6521739130434783 gln__L_c + 0.9565…
#folding_protein_b0308_folding_Lon#	0.000226757369614512*mu Lon + 2.0 atp_c + 2.0 h2o_c + 0.043478260869565216 protein_b0308_intermediate + 1.095885549565217 protein_biomass --> 2.0 adp_c + 1.1304347826086956 ala__L_c + 0.6086956521739131 arg__L_c + 0.43478260869565216 asn__L_c + 0.3913043478260869 asp__L_c + 0.2608695652173913 cys__L_c + 0.6521739130434783 gln__L_c + 0.9565217391304348 glu__L_c + 0.6521739130434783 gly_c + 2.0 h_c…
#folding_protein_b1216_folding_KJE_1#	0.000555555555555553*mu DnaJ_dim_mod_4:zn2 + 0.000555555555555553*mu DnaK_mono_bound_to_atp + h2o_c + 0.078971961 prosthetic_group_biomass + protein_b1216 --> h_c + pi_c + protein_b1216_KJE_folding_intermediate1
#folding_protein_b1216_folding_KJE_4#	0.000555555555555553*mu DnaJ_dim_mod_4:zn2 + 0.000555555555555553*mu DnaK_mono_bound_to_atp + h2o_c + 0.078971961 prosthetic_group_biomass + protein_b1216_intermediate --> h_c + pi_c + protein_b1216_KJE_folding_intermediate2
#folding_protein_b1216_folding_KJE_2#	0.00694444444444443*mu DnaK_mono_bound_to_atp + 0.00138888888888889*mu GrpE_dim + atp_c + protein_b1216_KJE_folding_intermediate1 + 0.5357142857142919 protein_b1216_folding_KJE_constraint1 --> adp_c + 0.078971961 prosthetic_group_biomass + protein_b1216_folded
#folding_protein_b1216_folding_KJE_3#	0.00694444444444443*mu DnaK_mono_bound_to_atp + 0.00138888888888889*mu GrpE_dim + atp_c + protein_b1216_KJE_folding_intermediate1 --> adp_c + 0.078971961 prosthetic_group_biomass + protein_b1216_folding_KJE_constraint1 + protein_b1216_intermediate
#folding_protein_b1216_folding_KJE_5#	0.00694444444444443*mu DnaK_mono_bound_to_atp + 0.00138888888888889*mu GrpE_dim + atp_c + protein_b1216_KJE_folding_intermediate2 + 1.6071428571428759 protein_b1216_folding_KJE_constraint2 --> adp_c + 0.078971961 prosthetic_group_biomass + protein_b1216_folded
#folding_protein_b1216_folding_KJE_6#	0.00694444444444443*mu DnaK_mono_bound_to_atp + 0.00138888888888889*mu GrpE_dim + atp_c + protein_b1216_KJE_folding_intermediate2 --> adp_c + 0.078971961 prosthetic_group_biomass + protein_b1216_folding_KJE_constraint2 + protein_b1216_intermediate
#folding_protein_b1216_folding_GroEL_ES_1#	5.55555555555555e-6*mu [GroL]14[GroS]7_cis_with_7_adp_and_7_mg2 + protein_b1216 + 5.55555555555555e-6*mu transGroES_hepta --> protein_b1216_GroEL_ES_folding_intermediate1
#folding_protein_b1216_folding_GroEL_ES_4#	5.55555555555555e-6*mu [GroL]14[GroS]7_cis_with_7_adp_and_7_mg2 + protein_b1216_intermediate + 5.55555555555555e-6*mu transGroES_hepta --> protein_b1216_GroEL_ES_folding_intermediate2
#folding_protein_b1216_folding_GroEL_ES_2#	0.0023148148148148*mu [GroL]14[GroS]7_cis_with_7_adp_and_7_mg2 + 7.0 atp_c + 7.0 h2o_c + protein_b1216_GroEL_ES_folding_intermediate1 + 0.10714285714285839 protein_b1216_folding_GroEL_ES_constraint1 --> 7.0 adp_c + 7.0 h_c + 7.0 pi_c + protein_b1216_folded
#folding_protein_b1216_folding_GroEL_ES_3#	0.0023148148148148*mu [GroL]14[GroS]7_cis_with_7_adp_and_7_mg2 + 7.0 atp_c + 7.0 h2o_c + protein_b1216_GroEL_ES_folding_intermediate1 --> 7.0 adp_c + 7.0 h_c + 7.0 pi_c + protein_b1216_folding_GroEL_ES_constraint1 + protein_b1216_intermediate
#folding_protein_b1216_folding_GroEL_ES_5#	0.0023148148148148*mu [GroL]14[GroS]7_cis_with_7_adp_and_7_mg2 + 7.0 atp_c + 7.0 h2o_c + protein_b1216_GroEL_ES_folding_intermediate2 + 2.035714285714309 protein_b1216_folding_GroEL_ES_constraint2 --> 7.0 adp_c + 7.0 h_c + 7.0 pi_c + protein_b1216_folded
#folding_protein_b1216_folding_GroEL_ES_6#	0.0023148148148148*mu [GroL]14[GroS]7_cis_with_7_adp_and_7_mg2 + 7.0 atp_c + 7.0 h2o_c + protein_b1216_GroEL_ES_folding_intermediate2 --> 7.0 adp_c + 7.0 h_c + 7.0 pi_c + protein_b1216_folding_GroEL_ES_constraint2 + protein_b1216_intermediate
#folding_protein_b1216_folding_spontaneous#	0.000226757369614512*mu Lon + 2.0 atp_c + 2.0 h2o_c + (0.00716398331033141*mu + 1.00000000000001)/(0.257903399171931*mu + 4.12496142778809e-13) protein_b1216 + 1.087887801111111 protein_biomass --> 2.0 adp_c + 1.222222222222222 ala__L_c + 0.19444444444444442 arg__L_c + 0.3333333333333333 asn__L_c + 0.2777777777777778 asp__L_c + 0.027777777777777776 cys__L_c + 0.2777777777777778 gln__L_c + 0.27777…
#folding_protein_b1216_folding_Lon#	0.000226757369614512*mu Lon + 2.0 atp_c + 2.0 h2o_c + 0.027777777777777776 protein_b1216_intermediate + 1.087887801111111 protein_biomass --> 2.0 adp_c + 1.222222222222222 ala__L_c + 0.19444444444444442 arg__L_c + 0.3333333333333333 asn__L_c + 0.2777777777777778 asp__L_c + 0.027777777777777776 cys__L_c + 0.2777777777777778 gln__L_c + 0.2777777777777778 glu__L_c + 0.611111111111111 gly_c + 2.0 h_c…
#folding_protein_b2041_folding_KJE_1#	0.000555555555555553*mu DnaJ_dim_mod_4:zn2 + 0.000555555555555553*mu DnaK_mono_bound_to_atp + h2o_c + 0.078971961 prosthetic_group_biomass + protein_b2041 --> h_c + pi_c + protein_b2041_KJE_folding_intermediate1
#folding_protein_b2041_folding_KJE_4#	0.000555555555555553*mu DnaJ_dim_mod_4:zn2 + 0.000555555555555553*mu DnaK_mono_bound_to_atp + h2o_c + 0.078971961 prosthetic_group_biomass + protein_b2041_intermediate --> h_c + pi_c + protein_b2041_KJE_folding_intermediate2
#folding_protein_b2041_folding_KJE_2#	0.00694444444444443*mu DnaK_mono_bound_to_atp + 0.00138888888888889*mu GrpE_dim + atp_c + protein_b2041_KJE_folding_intermediate1 + 0.14286578823987914 protein_b2041_folding_KJE_constraint1 --> adp_c + 0.078971961 prosthetic_group_biomass + protein_b2041_folded
#folding_protein_b2041_folding_KJE_3#	0.00694444444444443*mu DnaK_mono_bound_to_atp + 0.00138888888888889*mu GrpE_dim + atp_c + protein_b2041_KJE_folding_intermediate1 --> adp_c + 0.078971961 prosthetic_group_biomass + protein_b2041_folding_KJE_constraint1 + protein_b2041_intermediate
#folding_protein_b2041_folding_KJE_5#	0.00694444444444443*mu DnaK_mono_bound_to_atp + 0.00138888888888889*mu GrpE_dim + atp_c + protein_b2041_KJE_folding_intermediate2 + 0.42859736471963733 protein_b2041_folding_KJE_constraint2 --> adp_c + 0.078971961 prosthetic_group_biomass + protein_b2041_folded
#folding_protein_b2041_folding_KJE_6#	0.00694444444444443*mu DnaK_mono_bound_to_atp + 0.00138888888888889*mu GrpE_dim + atp_c + protein_b2041_KJE_folding_intermediate2 --> adp_c + 0.078971961 prosthetic_group_biomass + protein_b2041_folding_KJE_constraint2 + protein_b2041_intermediate
#folding_protein_b2041_folding_GroEL_ES_1#	5.55555555555555e-6*mu [GroL]14[GroS]7_cis_with_7_adp_and_7_mg2 + protein_b2041 + 5.55555555555555e-6*mu transGroES_hepta --> protein_b2041_GroEL_ES_folding_intermediate1
#folding_protein_b2041_folding_GroEL_ES_4#	5.55555555555555e-6*mu [GroL]14[GroS]7_cis_with_7_adp_and_7_mg2 + protein_b2041_intermediate + 5.55555555555555e-6*mu transGroES_hepta --> protein_b2041_GroEL_ES_folding_intermediate2
#folding_protein_b2041_folding_GroEL_ES_2#	0.0023148148148148*mu [GroL]14[GroS]7_cis_with_7_adp_and_7_mg2 + 7.0 atp_c + 7.0 h2o_c + protein_b2041_GroEL_ES_folding_intermediate1 + 0.028573157647975828 protein_b2041_folding_GroEL_ES_constraint1 --> 7.0 adp_c + 7.0 h_c + 7.0 pi_c + protein_b2041_folded
#folding_protein_b2041_folding_GroEL_ES_3#	0.0023148148148148*mu [GroL]14[GroS]7_cis_with_7_adp_and_7_mg2 + 7.0 atp_c + 7.0 h2o_c + protein_b2041_GroEL_ES_folding_intermediate1 --> 7.0 adp_c + 7.0 h_c + 7.0 pi_c + protein_b2041_folding_GroEL_ES_constraint1 + protein_b2041_intermediate
#folding_protein_b2041_folding_GroEL_ES_5#	0.0023148148148148*mu [GroL]14[GroS]7_cis_with_7_adp_and_7_mg2 + 7.0 atp_c + 7.0 h2o_c + protein_b2041_GroEL_ES_folding_intermediate2 + 0.5428899953115406 protein_b2041_folding_GroEL_ES_constraint2 --> 7.0 adp_c + 7.0 h_c + 7.0 pi_c + protein_b2041_folded
#folding_protein_b2041_folding_GroEL_ES_6#	0.0023148148148148*mu [GroL]14[GroS]7_cis_with_7_adp_and_7_mg2 + 7.0 atp_c + 7.0 h2o_c + protein_b2041_GroEL_ES_folding_intermediate2 --> 7.0 adp_c + 7.0 h_c + 7.0 pi_c + protein_b2041_folding_GroEL_ES_constraint2 + protein_b2041_intermediate
#folding_protein_b2041_folding_spontaneous#	0.000226757369614512*mu Lon + 2.0 atp_c + 2.0 h2o_c + (0.0305408812367011*mu + 1.00006051767915)/(1.09947172452124*mu + 0.00217863644954551) protein_b2041 + 1.1262700327777777 protein_biomass --> 2.0 adp_c + 0.8888888888888888 ala__L_c + 0.5 arg__L_c + 0.5277777777777778 asn__L_c + 0.6666666666666666 asp__L_c + 0.08333333333333333 cys__L_c + 0.25 gln__L_c + 0.7222222222222222 glu__L_c + 0.6388888…
#folding_protein_b2041_folding_Lon#	0.000226757369614512*mu Lon + 2.0 atp_c + 2.0 h2o_c + 0.027777777777777776 protein_b2041_intermediate + 1.1262700327777777 protein_biomass --> 2.0 adp_c + 0.8888888888888888 ala__L_c + 0.5 arg__L_c + 0.5277777777777778 asn__L_c + 0.6666666666666666 asp__L_c + 0.08333333333333333 cys__L_c + 0.25 gln__L_c + 0.7222222222222222 glu__L_c + 0.6388888888888888 gly_c + 2.0 h_c + 0.3611111111111111 his__L…
#folding_protein_b3306_folding_KJE_1#	0.000555555555555553*mu DnaJ_dim_mod_4:zn2 + 0.000555555555555553*mu DnaK_mono_bound_to_atp + h2o_c + 0.078971961 prosthetic_group_biomass + protein_b3306 --> h_c + pi_c + protein_b3306_KJE_folding_intermediate1
#folding_protein_b3306_folding_KJE_4#	0.000555555555555553*mu DnaJ_dim_mod_4:zn2 + 0.000555555555555553*mu DnaK_mono_bound_to_atp + h2o_c + 0.078971961 prosthetic_group_biomass + protein_b3306_intermediate --> h_c + pi_c + protein_b3306_KJE_folding_intermediate2
#folding_protein_b3306_folding_KJE_2#	0.00694444444444443*mu DnaK_mono_bound_to_atp + 0.00138888888888889*mu GrpE_dim + atp_c + protein_b3306_KJE_folding_intermediate1 + 0.1431775169006455 protein_b3306_folding_KJE_constraint1 --> adp_c + 0.078971961 prosthetic_group_biomass + protein_b3306_folded
#folding_protein_b3306_folding_KJE_3#	0.00694444444444443*mu DnaK_mono_bound_to_atp + 0.00138888888888889*mu GrpE_dim + atp_c + protein_b3306_KJE_folding_intermediate1 --> adp_c + 0.078971961 prosthetic_group_biomass + protein_b3306_folding_KJE_constraint1 + protein_b3306_intermediate
#folding_protein_b3306_folding_KJE_5#	0.00694444444444443*mu DnaK_mono_bound_to_atp + 0.00138888888888889*mu GrpE_dim + atp_c + protein_b3306_KJE_folding_intermediate2 + 0.4295325507019365 protein_b3306_folding_KJE_constraint2 --> adp_c + 0.078971961 prosthetic_group_biomass + protein_b3306_folded
#folding_protein_b3306_folding_KJE_6#	0.00694444444444443*mu DnaK_mono_bound_to_atp + 0.00138888888888889*mu GrpE_dim + atp_c + protein_b3306_KJE_folding_intermediate2 --> adp_c + 0.078971961 prosthetic_group_biomass + protein_b3306_folding_KJE_constraint2 + protein_b3306_intermediate
#folding_protein_b3306_folding_GroEL_ES_1#	5.55555555555555e-6*mu [GroL]14[GroS]7_cis_with_7_adp_and_7_mg2 + protein_b3306 + 5.55555555555555e-6*mu transGroES_hepta --> protein_b3306_GroEL_ES_folding_intermediate1
#folding_protein_b3306_folding_GroEL_ES_4#	5.55555555555555e-6*mu [GroL]14[GroS]7_cis_with_7_adp_and_7_mg2 + protein_b3306_intermediate + 5.55555555555555e-6*mu transGroES_hepta --> protein_b3306_GroEL_ES_folding_intermediate2
#folding_protein_b3306_folding_GroEL_ES_2#	0.0023148148148148*mu [GroL]14[GroS]7_cis_with_7_adp_and_7_mg2 + 7.0 atp_c + 7.0 h2o_c + protein_b3306_GroEL_ES_folding_intermediate1 + 0.0286355033801291 protein_b3306_folding_GroEL_ES_constraint1 --> 7.0 adp_c + 7.0 h_c + 7.0 pi_c + protein_b3306_folded
#folding_protein_b3306_folding_GroEL_ES_3#	0.0023148148148148*mu [GroL]14[GroS]7_cis_with_7_adp_and_7_mg2 + 7.0 atp_c + 7.0 h2o_c + protein_b3306_GroEL_ES_folding_intermediate1 --> 7.0 adp_c + 7.0 h_c + 7.0 pi_c + protein_b3306_folding_GroEL_ES_constraint1 + protein_b3306_intermediate
#folding_protein_b3306_folding_GroEL_ES_5#	0.0023148148148148*mu [GroL]14[GroS]7_cis_with_7_adp_and_7_mg2 + 7.0 atp_c + 7.0 h2o_c + protein_b3306_GroEL_ES_folding_intermediate2 + 0.5440745642224529 protein_b3306_folding_GroEL_ES_constraint2 --> 7.0 adp_c + 7.0 h_c + 7.0 pi_c + protein_b3306_folded
#folding_protein_b3306_folding_GroEL_ES_6#	0.0023148148148148*mu [GroL]14[GroS]7_cis_with_7_adp_and_7_mg2 + 7.0 atp_c + 7.0 h2o_c + protein_b3306_GroEL_ES_folding_intermediate2 --> 7.0 adp_c + 7.0 h_c + 7.0 pi_c + protein_b3306_folding_GroEL_ES_constraint2 + protein_b3306_intermediate
#folding_protein_b3306_folding_spontaneous#	0.000226757369614512*mu Lon + 2.0 atp_c + 2.0 h2o_c + (0.125094087546561*mu + 1.00224261830452)/(1.6262231381053*mu + 0.0291540379587401) protein_b3306 + 1.0769415276923078 protein_biomass --> 2.0 adp_c + 1.076923076923077 ala__L_c + 0.6153846153846154 arg__L_c + 0.23076923076923078 asn__L_c + 0.46153846153846156 asp__L_c + 0.07692307692307693 cys__L_c + 0.38461538461538464 gln__L_c + 0.692307692…
#folding_protein_b3306_folding_Lon#	0.000226757369614512*mu Lon + 2.0 atp_c + 2.0 h2o_c + 0.07692307692307693 protein_b3306_intermediate + 1.0769415276923078 protein_biomass --> 2.0 adp_c + 1.076923076923077 ala__L_c + 0.6153846153846154 arg__L_c + 0.23076923076923078 asn__L_c + 0.46153846153846156 asp__L_c + 0.07692307692307693 cys__L_c + 0.38461538461538464 gln__L_c + 0.6923076923076923 glu__L_c + 0.8461538461538463 gly_c + 2.0 h…
#folding_protein_b2156_folding_KJE_1#	0.000555555555555553*mu DnaJ_dim_mod_4:zn2 + 0.000555555555555553*mu DnaK_mono_bound_to_atp + h2o_c + 0.078971961 prosthetic_group_biomass + protein_b2156 --> h_c + pi_c + protein_b2156_KJE_folding_intermediate1
#folding_protein_b2156_folding_KJE_4#	0.000555555555555553*mu DnaJ_dim_mod_4:zn2 + 0.000555555555555553*mu DnaK_mono_bound_to_atp + h2o_c + 0.078971961 prosthetic_group_biomass + protein_b2156_intermediate --> h_c + pi_c + protein_b2156_KJE_folding_intermediate2
#folding_protein_b2156_folding_KJE_2#	0.00694444444444443*mu DnaK_mono_bound_to_atp + 0.00138888888888889*mu GrpE_dim + atp_c + protein_b2156_KJE_folding_intermediate1 + 0.6071428571428571 protein_b2156_folding_KJE_constraint1 --> adp_c + 0.078971961 prosthetic_group_biomass + protein_b2156_folded
#folding_protein_b2156_folding_KJE_3#	0.00694444444444443*mu DnaK_mono_bound_to_atp + 0.00138888888888889*mu GrpE_dim + atp_c + protein_b2156_KJE_folding_intermediate1 --> adp_c + 0.078971961 prosthetic_group_biomass + protein_b2156_folding_KJE_constraint1 + protein_b2156_intermediate
#folding_protein_b2156_folding_KJE_5#	0.00694444444444443*mu DnaK_mono_bound_to_atp + 0.00138888888888889*mu GrpE_dim + atp_c + protein_b2156_KJE_folding_intermediate2 + 1.8214285714285714 protein_b2156_folding_KJE_constraint2 --> adp_c + 0.078971961 prosthetic_group_biomass + protein_b2156_folded
#folding_protein_b2156_folding_KJE_6#	0.00694444444444443*mu DnaK_mono_bound_to_atp + 0.00138888888888889*mu GrpE_dim + atp_c + protein_b2156_KJE_folding_intermediate2 --> adp_c + 0.078971961 prosthetic_group_biomass + protein_b2156_folding_KJE_constraint2 + protein_b2156_intermediate
#folding_protein_b2156_folding_GroEL_ES_1#	5.55555555555555e-6*mu [GroL]14[GroS]7_cis_with_7_adp_and_7_mg2 + protein_b2156 + 5.55555555555555e-6*mu transGroES_hepta --> protein_b2156_GroEL_ES_folding_intermediate1
#folding_protein_b2156_folding_GroEL_ES_4#	5.55555555555555e-6*mu [GroL]14[GroS]7_cis_with_7_adp_and_7_mg2 + protein_b2156_intermediate + 5.55555555555555e-6*mu transGroES_hepta --> protein_b2156_GroEL_ES_folding_intermediate2
#folding_protein_b2156_folding_GroEL_ES_2#	0.0023148148148148*mu [GroL]14[GroS]7_cis_with_7_adp_and_7_mg2 + 7.0 atp_c + 7.0 h2o_c + protein_b2156_GroEL_ES_folding_intermediate1 + 0.12142857142857144 protein_b2156_folding_GroEL_ES_constraint1 --> 7.0 adp_c + 7.0 h_c + 7.0 pi_c + protein_b2156_folded
#folding_protein_b2156_folding_GroEL_ES_3#	0.0023148148148148*mu [GroL]14[GroS]7_cis_with_7_adp_and_7_mg2 + 7.0 atp_c + 7.0 h2o_c + protein_b2156_GroEL_ES_folding_intermediate1 --> 7.0 adp_c + 7.0 h_c + 7.0 pi_c + protein_b2156_folding_GroEL_ES_constraint1 + protein_b2156_intermediate
#folding_protein_b2156_folding_GroEL_ES_5#	0.0023148148148148*mu [GroL]14[GroS]7_cis_with_7_adp_and_7_mg2 + 7.0 atp_c + 7.0 h2o_c + protein_b2156_GroEL_ES_folding_intermediate2 + 2.307142857142857 protein_b2156_folding_GroEL_ES_constraint2 --> 7.0 adp_c + 7.0 h_c + 7.0 pi_c + protein_b2156_folded
#folding_protein_b2156_folding_GroEL_ES_6#	0.0023148148148148*mu [GroL]14[GroS]7_cis_with_7_adp_and_7_mg2 + 7.0 atp_c + 7.0 h2o_c + protein_b2156_GroEL_ES_folding_intermediate2 --> 7.0 adp_c + 7.0 h_c + 7.0 pi_c + protein_b2156_folding_GroEL_ES_constraint2 + protein_b2156_intermediate
#folding_protein_b2156_folding_spontaneous#	0.000226757369614512*mu Lon + 2.0 atp_c + 2.0 h2o_c + (0.286880615266777*mu + 1.0)/(13.7702695328053*mu + 5.93432271504548e-49) protein_b2156 + 1.1135227858333332 protein_biomass --> 2.0 adp_c + 1.0208333333333333 ala__L_c + 0.35416666666666663 arg__L_c + 0.3125 asn__L_c + 0.25 asp__L_c + 0.0625 cys__L_c + 0.22916666666666666 gln__L_c + 0.29166666666666663 glu__L_c + 1.1041666666666665 gly_c + 2.…
#folding_protein_b2156_folding_Lon#	0.000226757369614512*mu Lon + 2.0 atp_c + 2.0 h2o_c + 0.020833333333333332 protein_b2156_intermediate + 1.1135227858333332 protein_biomass --> 2.0 adp_c + 1.0208333333333333 ala__L_c + 0.35416666666666663 arg__L_c + 0.3125 asn__L_c + 0.25 asp__L_c + 0.0625 cys__L_c + 0.22916666666666666 gln__L_c + 0.29166666666666663 glu__L_c + 1.1041666666666665 gly_c + 2.0 h_c + 0.10416666666666666 his__L_c + 0…
#folding_protein_b0124_folding_KJE_1#	0.000555555555555553*mu DnaJ_dim_mod_4:zn2 + 0.000555555555555553*mu DnaK_mono_bound_to_atp + h2o_c + 0.078971961 prosthetic_group_biomass + protein_b0124 --> h_c + pi_c + protein_b0124_KJE_folding_intermediate1
#folding_protein_b0124_folding_KJE_4#	0.000555555555555553*mu DnaJ_dim_mod_4:zn2 + 0.000555555555555553*mu DnaK_mono_bound_to_atp + h2o_c + 0.078971961 prosthetic_group_biomass + protein_b0124_intermediate --> h_c + pi_c + protein_b0124_KJE_folding_intermediate2
#folding_protein_b0124_folding_KJE_2#	0.00694444444444443*mu DnaK_mono_bound_to_atp + 0.00138888888888889*mu GrpE_dim + atp_c + protein_b0124_KJE_folding_intermediate1 + 3.75 protein_b0124_folding_KJE_constraint1 --> adp_c + 0.078971961 prosthetic_group_biomass + protein_b0124_folded
#folding_protein_b0124_folding_KJE_3#	0.00694444444444443*mu DnaK_mono_bound_to_atp + 0.00138888888888889*mu GrpE_dim + atp_c + protein_b0124_KJE_folding_intermediate1 --> adp_c + 0.078971961 prosthetic_group_biomass + protein_b0124_folding_KJE_constraint1 + protein_b0124_intermediate
#folding_protein_b0124_folding_KJE_5#	0.00694444444444443*mu DnaK_mono_bound_to_atp + 0.00138888888888889*mu GrpE_dim + atp_c + protein_b0124_KJE_folding_intermediate2 + 11.25 protein_b0124_folding_KJE_constraint2 --> adp_c + 0.078971961 prosthetic_group_biomass + protein_b0124_folded
#folding_protein_b0124_folding_KJE_6#	0.00694444444444443*mu DnaK_mono_bound_to_atp + 0.00138888888888889*mu GrpE_dim + atp_c + protein_b0124_KJE_folding_intermediate2 --> adp_c + 0.078971961 prosthetic_group_biomass + protein_b0124_folding_KJE_constraint2 + protein_b0124_intermediate
#folding_protein_b0124_folding_GroEL_ES_1#	5.55555555555555e-6*mu [GroL]14[GroS]7_cis_with_7_adp_and_7_mg2 + protein_b0124 + 5.55555555555555e-6*mu transGroES_hepta --> protein_b0124_GroEL_ES_folding_intermediate1
#folding_protein_b0124_folding_GroEL_ES_4#	5.55555555555555e-6*mu [GroL]14[GroS]7_cis_with_7_adp_and_7_mg2 + protein_b0124_intermediate + 5.55555555555555e-6*mu transGroES_hepta --> protein_b0124_GroEL_ES_folding_intermediate2
#folding_protein_b0124_folding_GroEL_ES_2#	0.0023148148148148*mu [GroL]14[GroS]7_cis_with_7_adp_and_7_mg2 + 7.0 atp_c + 7.0 h2o_c + protein_b0124_GroEL_ES_folding_intermediate1 + 0.75 protein_b0124_folding_GroEL_ES_constraint1 --> 7.0 adp_c + 7.0 h_c + 7.0 pi_c + protein_b0124_folded
#folding_protein_b0124_folding_GroEL_ES_3#	0.0023148148148148*mu [GroL]14[GroS]7_cis_with_7_adp_and_7_mg2 + 7.0 atp_c + 7.0 h2o_c + protein_b0124_GroEL_ES_folding_intermediate1 --> 7.0 adp_c + 7.0 h_c + 7.0 pi_c + protein_b0124_folding_GroEL_ES_constraint1 + protein_b0124_intermediate
#folding_protein_b0124_folding_GroEL_ES_5#	0.0023148148148148*mu [GroL]14[GroS]7_cis_with_7_adp_and_7_mg2 + 7.0 atp_c + 7.0 h2o_c + protein_b0124_GroEL_ES_folding_intermediate2 + 14.25 protein_b0124_folding_GroEL_ES_constraint2 --> 7.0 adp_c + 7.0 h_c + 7.0 pi_c + protein_b0124_folded
#folding_protein_b0124_folding_GroEL_ES_6#	0.0023148148148148*mu [GroL]14[GroS]7_cis_with_7_adp_and_7_mg2 + 7.0 atp_c + 7.0 h2o_c + protein_b0124_GroEL_ES_folding_intermediate2 --> 7.0 adp_c + 7.0 h_c + 7.0 pi_c + protein_b0124_folding_GroEL_ES_constraint2 + protein_b0124_intermediate
#folding_protein_b0124_folding_spontaneous#	0.000226757369614512*mu Lon + 2.0 atp_c + 2.0 h2o_c + (0.00192345664785999*mu + 1.0)/(0.15195307518094*mu + 3.62179862789806e-35) protein_b0124 + 1.097901533164557 protein_biomass --> 2.0 adp_c + 0.9367088607594937 ala__L_c + 0.3670886075949367 arg__L_c + 0.49367088607594933 asn__L_c + 0.5189873417721519 asp__L_c + 0.08860759493670886 cys__L_c + 0.3291139240506329 gln__L_c + 0.4177215189873418 gl…
#folding_protein_b0124_folding_Lon#	0.000226757369614512*mu Lon + 2.0 atp_c + 2.0 h2o_c + 0.012658227848101266 protein_b0124_intermediate + 1.097901533164557 protein_biomass --> 2.0 adp_c + 0.9367088607594937 ala__L_c + 0.3670886075949367 arg__L_c + 0.49367088607594933 asn__L_c + 0.5189873417721519 asp__L_c + 0.08860759493670886 cys__L_c + 0.3291139240506329 gln__L_c + 0.4177215189873418 glu__L_c + 0.9493670886075949 gly_c + 2.0 h_…
#folding_protein_b0784_folding_KJE_1#	0.000555555555555553*mu DnaJ_dim_mod_4:zn2 + 0.000555555555555553*mu DnaK_mono_bound_to_atp + h2o_c + 0.078971961 prosthetic_group_biomass + protein_b0784 --> h_c + pi_c + protein_b0784_KJE_folding_intermediate1
#folding_protein_b0784_folding_KJE_4#	0.000555555555555553*mu DnaJ_dim_mod_4:zn2 + 0.000555555555555553*mu DnaK_mono_bound_to_atp + h2o_c + 0.078971961 prosthetic_group_biomass + protein_b0784_intermediate --> h_c + pi_c + protein_b0784_KJE_folding_intermediate2
#folding_protein_b0784_folding_KJE_2#	0.00694444444444443*mu DnaK_mono_bound_to_atp + 0.00138888888888889*mu GrpE_dim + atp_c + protein_b0784_KJE_folding_intermediate1 + 0.07143381264014197 protein_b0784_folding_KJE_constraint1 --> adp_c + 0.078971961 prosthetic_group_biomass + protein_b0784_folded
#folding_protein_b0784_folding_KJE_3#	0.00694444444444443*mu DnaK_mono_bound_to_atp + 0.00138888888888889*mu GrpE_dim + atp_c + protein_b0784_KJE_folding_intermediate1 --> adp_c + 0.078971961 prosthetic_group_biomass + protein_b0784_folding_KJE_constraint1 + protein_b0784_intermediate
#folding_protein_b0784_folding_KJE_5#	0.00694444444444443*mu DnaK_mono_bound_to_atp + 0.00138888888888889*mu GrpE_dim + atp_c + protein_b0784_KJE_folding_intermediate2 + 0.2143014379204259 protein_b0784_folding_KJE_constraint2 --> adp_c + 0.078971961 prosthetic_group_biomass + protein_b0784_folded
#folding_protein_b0784_folding_KJE_6#	0.00694444444444443*mu DnaK_mono_bound_to_atp + 0.00138888888888889*mu GrpE_dim + atp_c + protein_b0784_KJE_folding_intermediate2 --> adp_c + 0.078971961 prosthetic_group_biomass + protein_b0784_folding_KJE_constraint2 + protein_b0784_intermediate
#folding_protein_b0784_folding_GroEL_ES_1#	5.55555555555555e-6*mu [GroL]14[GroS]7_cis_with_7_adp_and_7_mg2 + protein_b0784 + 5.55555555555555e-6*mu transGroES_hepta --> protein_b0784_GroEL_ES_folding_intermediate1
#folding_protein_b0784_folding_GroEL_ES_4#	5.55555555555555e-6*mu [GroL]14[GroS]7_cis_with_7_adp_and_7_mg2 + protein_b0784_intermediate + 5.55555555555555e-6*mu transGroES_hepta --> protein_b0784_GroEL_ES_folding_intermediate2
#folding_protein_b0784_folding_GroEL_ES_2#	0.0023148148148148*mu [GroL]14[GroS]7_cis_with_7_adp_and_7_mg2 + 7.0 atp_c + 7.0 h2o_c + protein_b0784_GroEL_ES_folding_intermediate1 + 0.014286762528028395 protein_b0784_folding_GroEL_ES_constraint1 --> 7.0 adp_c + 7.0 h_c + 7.0 pi_c + protein_b0784_folded
#folding_protein_b0784_folding_GroEL_ES_3#	0.0023148148148148*mu [GroL]14[GroS]7_cis_with_7_adp_and_7_mg2 + 7.0 atp_c + 7.0 h2o_c + protein_b0784_GroEL_ES_folding_intermediate1 --> 7.0 adp_c + 7.0 h_c + 7.0 pi_c + protein_b0784_folding_GroEL_ES_constraint1 + protein_b0784_intermediate
#folding_protein_b0784_folding_GroEL_ES_5#	0.0023148148148148*mu [GroL]14[GroS]7_cis_with_7_adp_and_7_mg2 + 7.0 atp_c + 7.0 h2o_c + protein_b0784_GroEL_ES_folding_intermediate2 + 0.27144848803253946 protein_b0784_folding_GroEL_ES_constraint2 --> 7.0 adp_c + 7.0 h_c + 7.0 pi_c + protein_b0784_folded
#folding_protein_b0784_folding_GroEL_ES_6#	0.0023148148148148*mu [GroL]14[GroS]7_cis_with_7_adp_and_7_mg2 + 7.0 atp_c + 7.0 h2o_c + protein_b0784_GroEL_ES_folding_intermediate2 --> 7.0 adp_c + 7.0 h_c + 7.0 pi_c + protein_b0784_folding_GroEL_ES_constraint2 + protein_b0784_intermediate
#folding_protein_b0784_folding_spontaneous#	0.000226757369614512*mu Lon + 2.0 atp_c + 2.0 h2o_c + (3.80692369371246e-6*mu + 1.00007337696199)/(3.04553895496997e-5*mu + 0.0005870156959012) protein_b0784 + 1.0939725175 protein_biomass --> 2.0 adp_c + 1.5 ala__L_c + 0.375 arg__L_c + 0.125 asn__L_c + 0.875 asp__L_c + 0.5 gln__L_c + 0.625 glu__L_c + 0.625 gly_c + 2.0 h_c + 0.25 his__L_c + 0.125 ile__L_c + 1.125 leu__L_c + 0.25 lys__L_c + 0.25 m…
#folding_protein_b0784_folding_Lon#	0.000226757369614512*mu Lon + 2.0 atp_c + 2.0 h2o_c + 0.125 protein_b0784_intermediate + 1.0939725175 protein_biomass --> 2.0 adp_c + 1.5 ala__L_c + 0.375 arg__L_c + 0.125 asn__L_c + 0.875 asp__L_c + 0.5 gln__L_c + 0.625 glu__L_c + 0.625 gly_c + 2.0 h_c + 0.25 his__L_c + 0.125 ile__L_c + 1.125 leu__L_c + 0.25 lys__L_c + 0.25 met__L_c + 0.75 phe__L_c + 2.0 pi_c + 0.5 pro__L_c + 0.25 ser__L_c + 0.7…
#folding_protein_b3679_folding_KJE_1#	0.000555555555555553*mu DnaJ_dim_mod_4:zn2 + 0.000555555555555553*mu DnaK_mono_bound_to_atp + h2o_c + 0.078971961 prosthetic_group_biomass + protein_b3679 --> h_c + pi_c + protein_b3679_KJE_folding_intermediate1
#folding_protein_b3679_folding_KJE_4#	0.000555555555555553*mu DnaJ_dim_mod_4:zn2 + 0.000555555555555553*mu DnaK_mono_bound_to_atp + h2o_c + 0.078971961 prosthetic_group_biomass + protein_b3679_intermediate --> h_c + pi_c + protein_b3679_KJE_folding_intermediate2
#folding_protein_b3679_folding_KJE_2#	0.00694444444444443*mu DnaK_mono_bound_to_atp + 0.00138888888888889*mu GrpE_dim + atp_c + protein_b3679_KJE_folding_intermediate1 + 4.5 protein_b3679_folding_KJE_constraint1 --> adp_c + 0.078971961 prosthetic_group_biomass + protein_b3679_folded
#folding_protein_b3679_folding_KJE_3#	0.00694444444444443*mu DnaK_mono_bound_to_atp + 0.00138888888888889*mu GrpE_dim + atp_c + protein_b3679_KJE_folding_intermediate1 --> adp_c + 0.078971961 prosthetic_group_biomass + protein_b3679_folding_KJE_constraint1 + protein_b3679_intermediate
#folding_protein_b3679_folding_KJE_5#	0.00694444444444443*mu DnaK_mono_bound_to_atp + 0.00138888888888889*mu GrpE_dim + atp_c + protein_b3679_KJE_folding_intermediate2 + 13.5 protein_b3679_folding_KJE_constraint2 --> adp_c + 0.078971961 prosthetic_group_biomass + protein_b3679_folded
#folding_protein_b3679_folding_KJE_6#	0.00694444444444443*mu DnaK_mono_bound_to_atp + 0.00138888888888889*mu GrpE_dim + atp_c + protein_b3679_KJE_folding_intermediate2 --> adp_c + 0.078971961 prosthetic_group_biomass + protein_b3679_folding_KJE_constraint2 + protein_b3679_intermediate
#folding_protein_b3679_folding_GroEL_ES_1#	5.55555555555555e-6*mu [GroL]14[GroS]7_cis_with_7_adp_and_7_mg2 + protein_b3679 + 5.55555555555555e-6*mu transGroES_hepta --> protein_b3679_GroEL_ES_folding_intermediate1
#folding_protein_b3679_folding_GroEL_ES_4#	5.55555555555555e-6*mu [GroL]14[GroS]7_cis_with_7_adp_and_7_mg2 + protein_b3679_intermediate + 5.55555555555555e-6*mu transGroES_hepta --> protein_b3679_GroEL_ES_folding_intermediate2
#folding_protein_b3679_folding_GroEL_ES_2#	0.0023148148148148*mu [GroL]14[GroS]7_cis_with_7_adp_and_7_mg2 + 7.0 atp_c + 7.0 h2o_c + protein_b3679_GroEL_ES_folding_intermediate1 + 0.9 protein_b3679_folding_GroEL_ES_constraint1 --> 7.0 adp_c + 7.0 h_c + 7.0 pi_c + protein_b3679_folded
#folding_protein_b3679_folding_GroEL_ES_3#	0.0023148148148148*mu [GroL]14[GroS]7_cis_with_7_adp_and_7_mg2 + 7.0 atp_c + 7.0 h2o_c + protein_b3679_GroEL_ES_folding_intermediate1 --> 7.0 adp_c + 7.0 h_c + 7.0 pi_c + protein_b3679_folding_GroEL_ES_constraint1 + protein_b3679_intermediate
#folding_protein_b3679_folding_GroEL_ES_5#	0.0023148148148148*mu [GroL]14[GroS]7_cis_with_7_adp_and_7_mg2 + 7.0 atp_c + 7.0 h2o_c + protein_b3679_GroEL_ES_folding_intermediate2 + 17.099999999999998 protein_b3679_folding_GroEL_ES_constraint2 --> 7.0 adp_c + 7.0 h_c + 7.0 pi_c + protein_b3679_folded
#folding_protein_b3679_folding_GroEL_ES_6#	0.0023148148148148*mu [GroL]14[GroS]7_cis_with_7_adp_and_7_mg2 + 7.0 atp_c + 7.0 h2o_c + protein_b3679_GroEL_ES_folding_intermediate2 --> 7.0 adp_c + 7.0 h_c + 7.0 pi_c + protein_b3679_folding_GroEL_ES_constraint2 + protein_b3679_intermediate
#folding_protein_b3679_folding_spontaneous#	0.000226757369614512*mu Lon + 2.0 atp_c + 2.0 h2o_c + (0.270173988831078*mu + 1.0)/(15.3999173633714*mu + 1.15216022666537e-44) protein_b3679 + 1.0894266754385964 protein_biomass --> 2.0 adp_c + 0.9473684210526315 ala__L_c + 0.2807017543859649 arg__L_c + 0.3333333333333333 asn__L_c + 0.2807017543859649 asp__L_c + 0.08771929824561403 cys__L_c + 0.2982456140350877 gln__L_c + 0.17543859649122806 glu…
#folding_protein_b3679_folding_Lon#	0.000226757369614512*mu Lon + 2.0 atp_c + 2.0 h2o_c + 0.017543859649122806 protein_b3679_intermediate + 1.0894266754385964 protein_biomass --> 2.0 adp_c + 0.9473684210526315 ala__L_c + 0.2807017543859649 arg__L_c + 0.3333333333333333 asn__L_c + 0.2807017543859649 asp__L_c + 0.08771929824561403 cys__L_c + 0.2982456140350877 gln__L_c + 0.17543859649122806 glu__L_c + 0.9298245614035088 gly_c + 2.0 h…
#folding_protein_b1851_folding_KJE_1#	0.000555555555555553*mu DnaJ_dim_mod_4:zn2 + 0.000555555555555553*mu DnaK_mono_bound_to_atp + h2o_c + 0.078971961 prosthetic_group_biomass + protein_b1851 --> h_c + pi_c + protein_b1851_KJE_folding_intermediate1
#folding_protein_b1851_folding_KJE_4#	0.000555555555555553*mu DnaJ_dim_mod_4:zn2 + 0.000555555555555553*mu DnaK_mono_bound_to_atp + h2o_c + 0.078971961 prosthetic_group_biomass + protein_b1851_intermediate --> h_c + pi_c + protein_b1851_KJE_folding_intermediate2
#folding_protein_b1851_folding_KJE_2#	0.00694444444444443*mu DnaK_mono_bound_to_atp + 0.00138888888888889*mu GrpE_dim + atp_c + protein_b1851_KJE_folding_intermediate1 + 3.122502332813367 protein_b1851_folding_KJE_constraint1 --> adp_c + 0.078971961 prosthetic_group_biomass + protein_b1851_folded
#folding_protein_b1851_folding_KJE_3#	0.00694444444444443*mu DnaK_mono_bound_to_atp + 0.00138888888888889*mu GrpE_dim + atp_c + protein_b1851_KJE_folding_intermediate1 --> adp_c + 0.078971961 prosthetic_group_biomass + protein_b1851_folding_KJE_constraint1 + protein_b1851_intermediate
#folding_protein_b1851_folding_KJE_5#	0.00694444444444443*mu DnaK_mono_bound_to_atp + 0.00138888888888889*mu GrpE_dim + atp_c + protein_b1851_KJE_folding_intermediate2 + 9.367506998440101 protein_b1851_folding_KJE_constraint2 --> adp_c + 0.078971961 prosthetic_group_biomass + protein_b1851_folded
#folding_protein_b1851_folding_KJE_6#	0.00694444444444443*mu DnaK_mono_bound_to_atp + 0.00138888888888889*mu GrpE_dim + atp_c + protein_b1851_KJE_folding_intermediate2 --> adp_c + 0.078971961 prosthetic_group_biomass + protein_b1851_folding_KJE_constraint2 + protein_b1851_intermediate
#folding_protein_b1851_folding_GroEL_ES_1#	5.55555555555555e-6*mu [GroL]14[GroS]7_cis_with_7_adp_and_7_mg2 + protein_b1851 + 5.55555555555555e-6*mu transGroES_hepta --> protein_b1851_GroEL_ES_folding_intermediate1
#folding_protein_b1851_folding_GroEL_ES_4#	5.55555555555555e-6*mu [GroL]14[GroS]7_cis_with_7_adp_and_7_mg2 + protein_b1851_intermediate + 5.55555555555555e-6*mu transGroES_hepta --> protein_b1851_GroEL_ES_folding_intermediate2
#folding_protein_b1851_folding_GroEL_ES_2#	0.0023148148148148*mu [GroL]14[GroS]7_cis_with_7_adp_and_7_mg2 + 7.0 atp_c + 7.0 h2o_c + protein_b1851_GroEL_ES_folding_intermediate1 + 0.6245004665626734 protein_b1851_folding_GroEL_ES_constraint1 --> 7.0 adp_c + 7.0 h_c + 7.0 pi_c + protein_b1851_folded
#folding_protein_b1851_folding_GroEL_ES_3#	0.0023148148148148*mu [GroL]14[GroS]7_cis_with_7_adp_and_7_mg2 + 7.0 atp_c + 7.0 h2o_c + protein_b1851_GroEL_ES_folding_intermediate1 --> 7.0 adp_c + 7.0 h_c + 7.0 pi_c + protein_b1851_folding_GroEL_ES_constraint1 + protein_b1851_intermediate
#folding_protein_b1851_folding_GroEL_ES_5#	0.0023148148148148*mu [GroL]14[GroS]7_cis_with_7_adp_and_7_mg2 + 7.0 atp_c + 7.0 h2o_c + protein_b1851_GroEL_ES_folding_intermediate2 + 11.865508864690794 protein_b1851_folding_GroEL_ES_constraint2 --> 7.0 adp_c + 7.0 h_c + 7.0 pi_c + protein_b1851_folded
#folding_protein_b1851_folding_GroEL_ES_6#	0.0023148148148148*mu [GroL]14[GroS]7_cis_with_7_adp_and_7_mg2 + 7.0 atp_c + 7.0 h2o_c + protein_b1851_GroEL_ES_folding_intermediate2 --> 7.0 adp_c + 7.0 h_c + 7.0 pi_c + protein_b1851_folding_GroEL_ES_constraint2 + protein_b1851_intermediate
#folding_protein_b1851_folding_spontaneous#	0.000226757369614512*mu Lon + 2.0 atp_c + 2.0 h2o_c + (1.09881941078885e-5*mu + 1.24900093312535)/(0.000659291646473309*mu + 14.9400559875208) protein_b1851 + 1.0771205186666668 protein_biomass --> 2.0 adp_c + 1.1166666666666667 ala__L_c + 0.5333333333333333 arg__L_c + 0.43333333333333335 asn__L_c + 0.4666666666666667 asp__L_c + 0.13333333333333333 cys__L_c + 0.3333333333333333 gln__L_c + 0.6 glu…
#folding_protein_b1851_folding_Lon#	0.000226757369614512*mu Lon + 2.0 atp_c + 2.0 h2o_c + 0.016666666666666666 protein_b1851_intermediate + 1.0771205186666668 protein_biomass --> 2.0 adp_c + 1.1166666666666667 ala__L_c + 0.5333333333333333 arg__L_c + 0.43333333333333335 asn__L_c + 0.4666666666666667 asp__L_c + 0.13333333333333333 cys__L_c + 0.3333333333333333 gln__L_c + 0.6 glu__L_c + 0.9166666666666666 gly_c + 2.0 h_c + 0.33333333…
#folding_protein_b2963_folding_KJE_1#	0.000555555555555553*mu DnaJ_dim_mod_4:zn2 + 0.000555555555555553*mu DnaK_mono_bound_to_atp + h2o_c + 0.078971961 prosthetic_group_biomass + protein_b2963 --> h_c + pi_c + protein_b2963_KJE_folding_intermediate1
#folding_protein_b2963_folding_KJE_4#	0.000555555555555553*mu DnaJ_dim_mod_4:zn2 + 0.000555555555555553*mu DnaK_mono_bound_to_atp + h2o_c + 0.078971961 prosthetic_group_biomass + protein_b2963_intermediate --> h_c + pi_c + protein_b2963_KJE_folding_intermediate2
#folding_protein_b2963_folding_KJE_2#	0.00694444444444443*mu DnaK_mono_bound_to_atp + 0.00138888888888889*mu GrpE_dim + atp_c + protein_b2963_KJE_folding_intermediate1 + 0.17857260698959482 protein_b2963_folding_KJE_constraint1 --> adp_c + 0.078971961 prosthetic_group_biomass + protein_b2963_folded
#folding_protein_b2963_folding_KJE_3#	0.00694444444444443*mu DnaK_mono_bound_to_atp + 0.00138888888888889*mu GrpE_dim + atp_c + protein_b2963_KJE_folding_intermediate1 --> adp_c + 0.078971961 prosthetic_group_biomass + protein_b2963_folding_KJE_constraint1 + protein_b2963_intermediate
#folding_protein_b2963_folding_KJE_5#	0.00694444444444443*mu DnaK_mono_bound_to_atp + 0.00138888888888889*mu GrpE_dim + atp_c + protein_b2963_KJE_folding_intermediate2 + 0.5357178209687845 protein_b2963_folding_KJE_constraint2 --> adp_c + 0.078971961 prosthetic_group_biomass + protein_b2963_folded
#folding_protein_b2963_folding_KJE_6#	0.00694444444444443*mu DnaK_mono_bound_to_atp + 0.00138888888888889*mu GrpE_dim + atp_c + protein_b2963_KJE_folding_intermediate2 --> adp_c + 0.078971961 prosthetic_group_biomass + protein_b2963_folding_KJE_constraint2 + protein_b2963_intermediate
#folding_protein_b2963_folding_GroEL_ES_1#	5.55555555555555e-6*mu [GroL]14[GroS]7_cis_with_7_adp_and_7_mg2 + protein_b2963 + 5.55555555555555e-6*mu transGroES_hepta --> protein_b2963_GroEL_ES_folding_intermediate1
#folding_protein_b2963_folding_GroEL_ES_4#	5.55555555555555e-6*mu [GroL]14[GroS]7_cis_with_7_adp_and_7_mg2 + protein_b2963_intermediate + 5.55555555555555e-6*mu transGroES_hepta --> protein_b2963_GroEL_ES_folding_intermediate2
#folding_protein_b2963_folding_GroEL_ES_2#	0.0023148148148148*mu [GroL]14[GroS]7_cis_with_7_adp_and_7_mg2 + 7.0 atp_c + 7.0 h2o_c + protein_b2963_GroEL_ES_folding_intermediate1 + 0.03571452139791897 protein_b2963_folding_GroEL_ES_constraint1 --> 7.0 adp_c + 7.0 h_c + 7.0 pi_c + protein_b2963_folded
#folding_protein_b2963_folding_GroEL_ES_3#	0.0023148148148148*mu [GroL]14[GroS]7_cis_with_7_adp_and_7_mg2 + 7.0 atp_c + 7.0 h2o_c + protein_b2963_GroEL_ES_folding_intermediate1 --> 7.0 adp_c + 7.0 h_c + 7.0 pi_c + protein_b2963_folding_GroEL_ES_constraint1 + protein_b2963_intermediate
#folding_protein_b2963_folding_GroEL_ES_5#	0.0023148148148148*mu [GroL]14[GroS]7_cis_with_7_adp_and_7_mg2 + 7.0 atp_c + 7.0 h2o_c + protein_b2963_GroEL_ES_folding_intermediate2 + 0.6785759065604603 protein_b2963_folding_GroEL_ES_constraint2 --> 7.0 adp_c + 7.0 h_c + 7.0 pi_c + protein_b2963_folded
#folding_protein_b2963_folding_GroEL_ES_6#	0.0023148148148148*mu [GroL]14[GroS]7_cis_with_7_adp_and_7_mg2 + 7.0 atp_c + 7.0 h2o_c + protein_b2963_GroEL_ES_folding_intermediate2 --> 7.0 adp_c + 7.0 h_c + 7.0 pi_c + protein_b2963_folding_GroEL_ES_constraint2 + protein_b2963_intermediate
#folding_protein_b2963_folding_spontaneous#	0.000226757369614512*mu Lon + 2.0 atp_c + 2.0 h2o_c + (0.0023374630031778*mu + 1.00000659914173)/(0.0818112051112231*mu + 0.000230969960590793) protein_b2963 + 1.1463457131428572 protein_biomass --> 2.0 adp_c + 0.7999999999999999 ala__L_c + 0.6571428571428571 arg__L_c + 0.6 asn__L_c + 0.6857142857142857 asp__L_c + 0.02857142857142857 cys__L_c + 0.37142857142857144 gln__L_c + 0.2857142857142857 gl…
#folding_protein_b2963_folding_Lon#	0.000226757369614512*mu Lon + 2.0 atp_c + 2.0 h2o_c + 0.02857142857142857 protein_b2963_intermediate + 1.1463457131428572 protein_biomass --> 2.0 adp_c + 0.7999999999999999 ala__L_c + 0.6571428571428571 arg__L_c + 0.6 asn__L_c + 0.6857142857142857 asp__L_c + 0.02857142857142857 cys__L_c + 0.37142857142857144 gln__L_c + 0.2857142857142857 glu__L_c + 0.7142857142857143 gly_c + 2.0 h_c + 0.199999999…
#folding_protein_b0061_folding_KJE_1#	0.000555555555555553*mu DnaJ_dim_mod_4:zn2 + 0.000555555555555553*mu DnaK_mono_bound_to_atp + h2o_c + 0.078971961 prosthetic_group_biomass + protein_b0061 --> h_c + pi_c + protein_b0061_KJE_folding_intermediate1
#folding_protein_b0061_folding_KJE_4#	0.000555555555555553*mu DnaJ_dim_mod_4:zn2 + 0.000555555555555553*mu DnaK_mono_bound_to_atp + h2o_c + 0.078971961 prosthetic_group_biomass + protein_b0061_intermediate --> h_c + pi_c + protein_b0061_KJE_folding_intermediate2
#folding_protein_b0061_folding_KJE_2#	0.00694444444444443*mu DnaK_mono_bound_to_atp + 0.00138888888888889*mu GrpE_dim + atp_c + protein_b0061_KJE_folding_intermediate1 + 0.35714323562772793 protein_b0061_folding_KJE_constraint1 --> adp_c + 0.078971961 prosthetic_group_biomass + protein_b0061_folded
#folding_protein_b0061_folding_KJE_3#	0.00694444444444443*mu DnaK_mono_bound_to_atp + 0.00138888888888889*mu GrpE_dim + atp_c + protein_b0061_KJE_folding_intermediate1 --> adp_c + 0.078971961 prosthetic_group_biomass + protein_b0061_folding_KJE_constraint1 + protein_b0061_intermediate
#folding_protein_b0061_folding_KJE_5#	0.00694444444444443*mu DnaK_mono_bound_to_atp + 0.00138888888888889*mu GrpE_dim + atp_c + protein_b0061_KJE_folding_intermediate2 + 1.0714297068831837 protein_b0061_folding_KJE_constraint2 --> adp_c + 0.078971961 prosthetic_group_biomass + protein_b0061_folded
#folding_protein_b0061_folding_KJE_6#	0.00694444444444443*mu DnaK_mono_bound_to_atp + 0.00138888888888889*mu GrpE_dim + atp_c + protein_b0061_KJE_folding_intermediate2 --> adp_c + 0.078971961 prosthetic_group_biomass + protein_b0061_folding_KJE_constraint2 + protein_b0061_intermediate
#folding_protein_b0061_folding_GroEL_ES_1#	5.55555555555555e-6*mu [GroL]14[GroS]7_cis_with_7_adp_and_7_mg2 + protein_b0061 + 5.55555555555555e-6*mu transGroES_hepta --> protein_b0061_GroEL_ES_folding_intermediate1
#folding_protein_b0061_folding_GroEL_ES_4#	5.55555555555555e-6*mu [GroL]14[GroS]7_cis_with_7_adp_and_7_mg2 + protein_b0061_intermediate + 5.55555555555555e-6*mu transGroES_hepta --> protein_b0061_GroEL_ES_folding_intermediate2
#folding_protein_b0061_folding_GroEL_ES_2#	0.0023148148148148*mu [GroL]14[GroS]7_cis_with_7_adp_and_7_mg2 + 7.0 atp_c + 7.0 h2o_c + protein_b0061_GroEL_ES_folding_intermediate1 + 0.07142864712554559 protein_b0061_folding_GroEL_ES_constraint1 --> 7.0 adp_c + 7.0 h_c + 7.0 pi_c + protein_b0061_folded
#folding_protein_b0061_folding_GroEL_ES_3#	0.0023148148148148*mu [GroL]14[GroS]7_cis_with_7_adp_and_7_mg2 + 7.0 atp_c + 7.0 h2o_c + protein_b0061_GroEL_ES_folding_intermediate1 --> 7.0 adp_c + 7.0 h_c + 7.0 pi_c + protein_b0061_folding_GroEL_ES_constraint1 + protein_b0061_intermediate
#folding_protein_b0061_folding_GroEL_ES_5#	0.0023148148148148*mu [GroL]14[GroS]7_cis_with_7_adp_and_7_mg2 + 7.0 atp_c + 7.0 h2o_c + protein_b0061_GroEL_ES_folding_intermediate2 + 1.357144295385366 protein_b0061_folding_GroEL_ES_constraint2 --> 7.0 adp_c + 7.0 h_c + 7.0 pi_c + protein_b0061_folded
#folding_protein_b0061_folding_GroEL_ES_6#	0.0023148148148148*mu [GroL]14[GroS]7_cis_with_7_adp_and_7_mg2 + 7.0 atp_c + 7.0 h2o_c + protein_b0061_GroEL_ES_folding_intermediate2 --> 7.0 adp_c + 7.0 h_c + 7.0 pi_c + protein_b0061_folding_GroEL_ES_constraint2 + protein_b0061_intermediate
#folding_protein_b0061_folding_spontaneous#	0.000226757369614512*mu Lon + 2.0 atp_c + 2.0 h2o_c + (5.87855436597228*mu + 1.00000105975764)/(135.206750417362*mu + 2.43744256829989e-5) protein_b0061 + 1.1091981739130434 protein_biomass --> 2.0 adp_c + 0.9130434782608695 ala__L_c + 0.34782608695652173 arg__L_c + 0.30434782608695654 asn__L_c + 0.5217391304347826 asp__L_c + 0.08695652173913043 cys__L_c + 0.4782608695652174 gln__L_c + 0.65217391…
#folding_protein_b0061_folding_Lon#	0.000226757369614512*mu Lon + 2.0 atp_c + 2.0 h2o_c + 0.043478260869565216 protein_b0061_intermediate + 1.1091981739130434 protein_biomass --> 2.0 adp_c + 0.9130434782608695 ala__L_c + 0.34782608695652173 arg__L_c + 0.30434782608695654 asn__L_c + 0.5217391304347826 asp__L_c + 0.08695652173913043 cys__L_c + 0.4782608695652174 gln__L_c + 0.6521739130434783 glu__L_c + 0.8260869565217391 gly_c + 2.0 …
#folding_protein_b0347_folding_KJE_1#	0.000555555555555553*mu DnaJ_dim_mod_4:zn2 + 0.000555555555555553*mu DnaK_mono_bound_to_atp + h2o_c + 0.078971961 prosthetic_group_biomass + protein_b0347 --> h_c + pi_c + protein_b0347_KJE_folding_intermediate1
#folding_protein_b0347_folding_KJE_4#	0.000555555555555553*mu DnaJ_dim_mod_4:zn2 + 0.000555555555555553*mu DnaK_mono_bound_to_atp + h2o_c + 0.078971961 prosthetic_group_biomass + protein_b0347_intermediate --> h_c + pi_c + protein_b0347_KJE_folding_intermediate2
#folding_protein_b0347_folding_KJE_2#	0.00694444444444443*mu DnaK_mono_bound_to_atp + 0.00138888888888889*mu GrpE_dim + atp_c + protein_b0347_KJE_folding_intermediate1 + 1.7500000000017963 protein_b0347_folding_KJE_constraint1 --> adp_c + 0.078971961 prosthetic_group_biomass + protein_b0347_folded
#folding_protein_b0347_folding_KJE_3#	0.00694444444444443*mu DnaK_mono_bound_to_atp + 0.00138888888888889*mu GrpE_dim + atp_c + protein_b0347_KJE_folding_intermediate1 --> adp_c + 0.078971961 prosthetic_group_biomass + protein_b0347_folding_KJE_constraint1 + protein_b0347_intermediate
#folding_protein_b0347_folding_KJE_5#	0.00694444444444443*mu DnaK_mono_bound_to_atp + 0.00138888888888889*mu GrpE_dim + atp_c + protein_b0347_KJE_folding_intermediate2 + 5.2500000000053895 protein_b0347_folding_KJE_constraint2 --> adp_c + 0.078971961 prosthetic_group_biomass + protein_b0347_folded
#folding_protein_b0347_folding_KJE_6#	0.00694444444444443*mu DnaK_mono_bound_to_atp + 0.00138888888888889*mu GrpE_dim + atp_c + protein_b0347_KJE_folding_intermediate2 --> adp_c + 0.078971961 prosthetic_group_biomass + protein_b0347_folding_KJE_constraint2 + protein_b0347_intermediate
#folding_protein_b0347_folding_GroEL_ES_1#	5.55555555555555e-6*mu [GroL]14[GroS]7_cis_with_7_adp_and_7_mg2 + protein_b0347 + 5.55555555555555e-6*mu transGroES_hepta --> protein_b0347_GroEL_ES_folding_intermediate1
#folding_protein_b0347_folding_GroEL_ES_4#	5.55555555555555e-6*mu [GroL]14[GroS]7_cis_with_7_adp_and_7_mg2 + protein_b0347_intermediate + 5.55555555555555e-6*mu transGroES_hepta --> protein_b0347_GroEL_ES_folding_intermediate2
#folding_protein_b0347_folding_GroEL_ES_2#	0.0023148148148148*mu [GroL]14[GroS]7_cis_with_7_adp_and_7_mg2 + 7.0 atp_c + 7.0 h2o_c + protein_b0347_GroEL_ES_folding_intermediate1 + 0.3500000000003593 protein_b0347_folding_GroEL_ES_constraint1 --> 7.0 adp_c + 7.0 h_c + 7.0 pi_c + protein_b0347_folded
#folding_protein_b0347_folding_GroEL_ES_3#	0.0023148148148148*mu [GroL]14[GroS]7_cis_with_7_adp_and_7_mg2 + 7.0 atp_c + 7.0 h2o_c + protein_b0347_GroEL_ES_folding_intermediate1 --> 7.0 adp_c + 7.0 h_c + 7.0 pi_c + protein_b0347_folding_GroEL_ES_constraint1 + protein_b0347_intermediate
#folding_protein_b0347_folding_GroEL_ES_5#	0.0023148148148148*mu [GroL]14[GroS]7_cis_with_7_adp_and_7_mg2 + 7.0 atp_c + 7.0 h2o_c + protein_b0347_GroEL_ES_folding_intermediate2 + 6.650000000006826 protein_b0347_folding_GroEL_ES_constraint2 --> 7.0 adp_c + 7.0 h_c + 7.0 pi_c + protein_b0347_folded
#folding_protein_b0347_folding_GroEL_ES_6#	0.0023148148148148*mu [GroL]14[GroS]7_cis_with_7_adp_and_7_mg2 + 7.0 atp_c + 7.0 h2o_c + protein_b0347_GroEL_ES_folding_intermediate2 --> 7.0 adp_c + 7.0 h_c + 7.0 pi_c + protein_b0347_folding_GroEL_ES_constraint2 + protein_b0347_intermediate
#folding_protein_b0347_folding_spontaneous#	0.000226757369614512*mu Lon + 2.0 atp_c + 2.0 h2o_c + (4.28121282819808e-5*mu + 1.00000000000103)/(0.00235466705550894*mu + 5.64575681452819e-11) protein_b0347 + 1.130672826181818 protein_biomass --> 2.0 adp_c + 0.9272727272727272 ala__L_c + 0.7272727272727273 arg__L_c + 0.39999999999999997 asn__L_c + 0.6363636363636364 asp__L_c + 0.10909090909090909 cys__L_c + 0.6181818181818182 gln__L_c + 0.436…
#folding_protein_b0347_folding_Lon#	0.000226757369614512*mu Lon + 2.0 atp_c + 2.0 h2o_c + 0.01818181818181818 protein_b0347_intermediate + 1.130672826181818 protein_biomass --> 2.0 adp_c + 0.9272727272727272 ala__L_c + 0.7272727272727273 arg__L_c + 0.39999999999999997 asn__L_c + 0.6363636363636364 asp__L_c + 0.10909090909090909 cys__L_c + 0.6181818181818182 gln__L_c + 0.43636363636363634 glu__L_c + 0.6727272727272727 gly_c + 2.0 h_…
#folding_protein_b0261_folding_KJE_1#	0.000555555555555553*mu DnaJ_dim_mod_4:zn2 + 0.000555555555555553*mu DnaK_mono_bound_to_atp + h2o_c + 0.078971961 prosthetic_group_biomass + protein_b0261 --> h_c + pi_c + protein_b0261_KJE_folding_intermediate1
#folding_protein_b0261_folding_KJE_4#	0.000555555555555553*mu DnaJ_dim_mod_4:zn2 + 0.000555555555555553*mu DnaK_mono_bound_to_atp + h2o_c + 0.078971961 prosthetic_group_biomass + protein_b0261_intermediate --> h_c + pi_c + protein_b0261_KJE_folding_intermediate2
#folding_protein_b0261_folding_KJE_2#	0.00694444444444443*mu DnaK_mono_bound_to_atp + 0.00138888888888889*mu GrpE_dim + atp_c + protein_b0261_KJE_folding_intermediate1 + 0.10723957192640832 protein_b0261_folding_KJE_constraint1 --> adp_c + 0.078971961 prosthetic_group_biomass + protein_b0261_folded
#folding_protein_b0261_folding_KJE_3#	0.00694444444444443*mu DnaK_mono_bound_to_atp + 0.00138888888888889*mu GrpE_dim + atp_c + protein_b0261_KJE_folding_intermediate1 --> adp_c + 0.078971961 prosthetic_group_biomass + protein_b0261_folding_KJE_constraint1 + protein_b0261_intermediate
#folding_protein_b0261_folding_KJE_5#	0.00694444444444443*mu DnaK_mono_bound_to_atp + 0.00138888888888889*mu GrpE_dim + atp_c + protein_b0261_KJE_folding_intermediate2 + 0.32171871577922495 protein_b0261_folding_KJE_constraint2 --> adp_c + 0.078971961 prosthetic_group_biomass + protein_b0261_folded
#folding_protein_b0261_folding_KJE_6#	0.00694444444444443*mu DnaK_mono_bound_to_atp + 0.00138888888888889*mu GrpE_dim + atp_c + protein_b0261_KJE_folding_intermediate2 --> adp_c + 0.078971961 prosthetic_group_biomass + protein_b0261_folding_KJE_constraint2 + protein_b0261_intermediate
#folding_protein_b0261_folding_GroEL_ES_1#	5.55555555555555e-6*mu [GroL]14[GroS]7_cis_with_7_adp_and_7_mg2 + protein_b0261 + 5.55555555555555e-6*mu transGroES_hepta --> protein_b0261_GroEL_ES_folding_intermediate1
#folding_protein_b0261_folding_GroEL_ES_4#	5.55555555555555e-6*mu [GroL]14[GroS]7_cis_with_7_adp_and_7_mg2 + protein_b0261_intermediate + 5.55555555555555e-6*mu transGroES_hepta --> protein_b0261_GroEL_ES_folding_intermediate2
#folding_protein_b0261_folding_GroEL_ES_2#	0.0023148148148148*mu [GroL]14[GroS]7_cis_with_7_adp_and_7_mg2 + 7.0 atp_c + 7.0 h2o_c + protein_b0261_GroEL_ES_folding_intermediate1 + 0.021447914385281663 protein_b0261_folding_GroEL_ES_constraint1 --> 7.0 adp_c + 7.0 h_c + 7.0 pi_c + protein_b0261_folded
#folding_protein_b0261_folding_GroEL_ES_3#	0.0023148148148148*mu [GroL]14[GroS]7_cis_with_7_adp_and_7_mg2 + 7.0 atp_c + 7.0 h2o_c + protein_b0261_GroEL_ES_folding_intermediate1 --> 7.0 adp_c + 7.0 h_c + 7.0 pi_c + protein_b0261_folding_GroEL_ES_constraint1 + protein_b0261_intermediate
#folding_protein_b0261_folding_GroEL_ES_5#	0.0023148148148148*mu [GroL]14[GroS]7_cis_with_7_adp_and_7_mg2 + 7.0 atp_c + 7.0 h2o_c + protein_b0261_GroEL_ES_folding_intermediate2 + 0.40751037332035156 protein_b0261_folding_GroEL_ES_constraint2 --> 7.0 adp_c + 7.0 h_c + 7.0 pi_c + protein_b0261_folded
#folding_protein_b0261_folding_GroEL_ES_6#	0.0023148148148148*mu [GroL]14[GroS]7_cis_with_7_adp_and_7_mg2 + 7.0 atp_c + 7.0 h2o_c + protein_b0261_GroEL_ES_folding_intermediate2 --> 7.0 adp_c + 7.0 h_c + 7.0 pi_c + protein_b0261_folding_GroEL_ES_constraint2 + protein_b0261_intermediate
#folding_protein_b0261_folding_spontaneous#	0.000226757369614512*mu Lon + 2.0 atp_c + 2.0 h2o_c + (0.000826187242378632*mu + 1.00090267131314)/(0.0256118045137376*mu + 0.0279828107074734) protein_b0261 + 1.0777853296774194 protein_biomass --> 2.0 adp_c + 1.6451612903225805 ala__L_c + 0.5483870967741935 arg__L_c + 0.29032258064516125 asn__L_c + 0.5161290322580645 asp__L_c + 0.25806451612903225 cys__L_c + 0.3870967741935484 gln__L_c + 0.6451…
#folding_protein_b0261_folding_Lon#	0.000226757369614512*mu Lon + 2.0 atp_c + 2.0 h2o_c + 0.03225806451612903 protein_b0261_intermediate + 1.0777853296774194 protein_biomass --> 2.0 adp_c + 1.6451612903225805 ala__L_c + 0.5483870967741935 arg__L_c + 0.29032258064516125 asn__L_c + 0.5161290322580645 asp__L_c + 0.25806451612903225 cys__L_c + 0.3870967741935484 gln__L_c + 0.6451612903225806 glu__L_c + 0.7096774193548387 gly_c + 2.0 h_…
#folding_protein_b3984_folding_KJE_1#	0.000555555555555553*mu DnaJ_dim_mod_4:zn2 + 0.000555555555555553*mu DnaK_mono_bound_to_atp + h2o_c + 0.078971961 prosthetic_group_biomass + protein_b3984 --> h_c + pi_c + protein_b3984_KJE_folding_intermediate1
#folding_protein_b3984_folding_KJE_4#	0.000555555555555553*mu DnaJ_dim_mod_4:zn2 + 0.000555555555555553*mu DnaK_mono_bound_to_atp + h2o_c + 0.078971961 prosthetic_group_biomass + protein_b3984_intermediate --> h_c + pi_c + protein_b3984_KJE_folding_intermediate2
#folding_protein_b3984_folding_KJE_2#	0.00694444444444443*mu DnaK_mono_bound_to_atp + 0.00138888888888889*mu GrpE_dim + atp_c + protein_b3984_KJE_folding_intermediate1 + 0.28575969198845697 protein_b3984_folding_KJE_constraint1 --> adp_c + 0.078971961 prosthetic_group_biomass + protein_b3984_folded
#folding_protein_b3984_folding_KJE_3#	0.00694444444444443*mu DnaK_mono_bound_to_atp + 0.00138888888888889*mu GrpE_dim + atp_c + protein_b3984_KJE_folding_intermediate1 --> adp_c + 0.078971961 prosthetic_group_biomass + protein_b3984_folding_KJE_constraint1 + protein_b3984_intermediate
#folding_protein_b3984_folding_KJE_5#	0.00694444444444443*mu DnaK_mono_bound_to_atp + 0.00138888888888889*mu GrpE_dim + atp_c + protein_b3984_KJE_folding_intermediate2 + 0.857279075965371 protein_b3984_folding_KJE_constraint2 --> adp_c + 0.078971961 prosthetic_group_biomass + protein_b3984_folded
#folding_protein_b3984_folding_KJE_6#	0.00694444444444443*mu DnaK_mono_bound_to_atp + 0.00138888888888889*mu GrpE_dim + atp_c + protein_b3984_KJE_folding_intermediate2 --> adp_c + 0.078971961 prosthetic_group_biomass + protein_b3984_folding_KJE_constraint2 + protein_b3984_intermediate
#folding_protein_b3984_folding_GroEL_ES_1#	5.55555555555555e-6*mu [GroL]14[GroS]7_cis_with_7_adp_and_7_mg2 + protein_b3984 + 5.55555555555555e-6*mu transGroES_hepta --> protein_b3984_GroEL_ES_folding_intermediate1
#folding_protein_b3984_folding_GroEL_ES_4#	5.55555555555555e-6*mu [GroL]14[GroS]7_cis_with_7_adp_and_7_mg2 + protein_b3984_intermediate + 5.55555555555555e-6*mu transGroES_hepta --> protein_b3984_GroEL_ES_folding_intermediate2
#folding_protein_b3984_folding_GroEL_ES_2#	0.0023148148148148*mu [GroL]14[GroS]7_cis_with_7_adp_and_7_mg2 + 7.0 atp_c + 7.0 h2o_c + protein_b3984_GroEL_ES_folding_intermediate1 + 0.0571519383976914 protein_b3984_folding_GroEL_ES_constraint1 --> 7.0 adp_c + 7.0 h_c + 7.0 pi_c + protein_b3984_folded
#folding_protein_b3984_folding_GroEL_ES_3#	0.0023148148148148*mu [GroL]14[GroS]7_cis_with_7_adp_and_7_mg2 + 7.0 atp_c + 7.0 h2o_c + protein_b3984_GroEL_ES_folding_intermediate1 --> 7.0 adp_c + 7.0 h_c + 7.0 pi_c + protein_b3984_folding_GroEL_ES_constraint1 + protein_b3984_intermediate
#folding_protein_b3984_folding_GroEL_ES_5#	0.0023148148148148*mu [GroL]14[GroS]7_cis_with_7_adp_and_7_mg2 + 7.0 atp_c + 7.0 h2o_c + protein_b3984_GroEL_ES_folding_intermediate2 + 1.0858868295561364 protein_b3984_folding_GroEL_ES_constraint2 --> 7.0 adp_c + 7.0 h_c + 7.0 pi_c + protein_b3984_folded
#folding_protein_b3984_folding_GroEL_ES_6#	0.0023148148148148*mu [GroL]14[GroS]7_cis_with_7_adp_and_7_mg2 + 7.0 atp_c + 7.0 h2o_c + protein_b3984_GroEL_ES_folding_intermediate2 --> 7.0 adp_c + 7.0 h_c + 7.0 pi_c + protein_b3984_folding_GroEL_ES_constraint2 + protein_b3984_intermediate
#folding_protein_b3984_folding_spontaneous#	0.000226757369614512*mu Lon + 2.0 atp_c + 2.0 h2o_c + (1.56439970835398e-14*mu + 1.0001589219596)/(3.59811932921414e-13*mu + 0.00365520507078635) protein_b3984 + 1.0698791608695652 protein_biomass --> 2.0 adp_c + 1.434782608695652 ala__L_c + 0.4782608695652174 arg__L_c + 0.5217391304347826 asn__L_c + 0.6086956521739131 asp__L_c + 0.3913043478260869 gln__L_c + 0.4782608695652174 glu__L_c + 0.86956…
#folding_protein_b3984_folding_Lon#	0.000226757369614512*mu Lon + 2.0 atp_c + 2.0 h2o_c + 0.043478260869565216 protein_b3984_intermediate + 1.0698791608695652 protein_biomass --> 2.0 adp_c + 1.434782608695652 ala__L_c + 0.4782608695652174 arg__L_c + 0.5217391304347826 asn__L_c + 0.6086956521739131 asp__L_c + 0.3913043478260869 gln__L_c + 0.4782608695652174 glu__L_c + 0.8695652173913043 gly_c + 2.0 h_c + 0.08695652173913043 his__L_c…
#folding_protein_b3726_folding_KJE_1#	0.000555555555555553*mu DnaJ_dim_mod_4:zn2 + 0.000555555555555553*mu DnaK_mono_bound_to_atp + h2o_c + 0.078971961 prosthetic_group_biomass + protein_b3726 --> h_c + pi_c + protein_b3726_KJE_folding_intermediate1
#folding_protein_b3726_folding_KJE_4#	0.000555555555555553*mu DnaJ_dim_mod_4:zn2 + 0.000555555555555553*mu DnaK_mono_bound_to_atp + h2o_c + 0.078971961 prosthetic_group_biomass + protein_b3726_intermediate --> h_c + pi_c + protein_b3726_KJE_folding_intermediate2
#folding_protein_b3726_folding_KJE_2#	0.00694444444444443*mu DnaK_mono_bound_to_atp + 0.00138888888888889*mu GrpE_dim + atp_c + protein_b3726_KJE_folding_intermediate1 + 0.42857142857200725 protein_b3726_folding_KJE_constraint1 --> adp_c + 0.078971961 prosthetic_group_biomass + protein_b3726_folded
#folding_protein_b3726_folding_KJE_3#	0.00694444444444443*mu DnaK_mono_bound_to_atp + 0.00138888888888889*mu GrpE_dim + atp_c + protein_b3726_KJE_folding_intermediate1 --> adp_c + 0.078971961 prosthetic_group_biomass + protein_b3726_folding_KJE_constraint1 + protein_b3726_intermediate
#folding_protein_b3726_folding_KJE_5#	0.00694444444444443*mu DnaK_mono_bound_to_atp + 0.00138888888888889*mu GrpE_dim + atp_c + protein_b3726_KJE_folding_intermediate2 + 1.285714285716022 protein_b3726_folding_KJE_constraint2 --> adp_c + 0.078971961 prosthetic_group_biomass + protein_b3726_folded
#folding_protein_b3726_folding_KJE_6#	0.00694444444444443*mu DnaK_mono_bound_to_atp + 0.00138888888888889*mu GrpE_dim + atp_c + protein_b3726_KJE_folding_intermediate2 --> adp_c + 0.078971961 prosthetic_group_biomass + protein_b3726_folding_KJE_constraint2 + protein_b3726_intermediate
#folding_protein_b3726_folding_GroEL_ES_1#	5.55555555555555e-6*mu [GroL]14[GroS]7_cis_with_7_adp_and_7_mg2 + protein_b3726 + 5.55555555555555e-6*mu transGroES_hepta --> protein_b3726_GroEL_ES_folding_intermediate1
#folding_protein_b3726_folding_GroEL_ES_4#	5.55555555555555e-6*mu [GroL]14[GroS]7_cis_with_7_adp_and_7_mg2 + protein_b3726_intermediate + 5.55555555555555e-6*mu transGroES_hepta --> protein_b3726_GroEL_ES_folding_intermediate2
#folding_protein_b3726_folding_GroEL_ES_2#	0.0023148148148148*mu [GroL]14[GroS]7_cis_with_7_adp_and_7_mg2 + 7.0 atp_c + 7.0 h2o_c + protein_b3726_GroEL_ES_folding_intermediate1 + 0.08571428571440146 protein_b3726_folding_GroEL_ES_constraint1 --> 7.0 adp_c + 7.0 h_c + 7.0 pi_c + protein_b3726_folded
#folding_protein_b3726_folding_GroEL_ES_3#	0.0023148148148148*mu [GroL]14[GroS]7_cis_with_7_adp_and_7_mg2 + 7.0 atp_c + 7.0 h2o_c + protein_b3726_GroEL_ES_folding_intermediate1 --> 7.0 adp_c + 7.0 h_c + 7.0 pi_c + protein_b3726_folding_GroEL_ES_constraint1 + protein_b3726_intermediate
#folding_protein_b3726_folding_GroEL_ES_5#	0.0023148148148148*mu [GroL]14[GroS]7_cis_with_7_adp_and_7_mg2 + 7.0 atp_c + 7.0 h2o_c + protein_b3726_GroEL_ES_folding_intermediate2 + 1.6285714285736275 protein_b3726_folding_GroEL_ES_constraint2 --> 7.0 adp_c + 7.0 h_c + 7.0 pi_c + protein_b3726_folded
#folding_protein_b3726_folding_GroEL_ES_6#	0.0023148148148148*mu [GroL]14[GroS]7_cis_with_7_adp_and_7_mg2 + 7.0 atp_c + 7.0 h2o_c + protein_b3726_GroEL_ES_folding_intermediate2 --> 7.0 adp_c + 7.0 h_c + 7.0 pi_c + protein_b3726_folding_GroEL_ES_constraint2 + protein_b3726_intermediate
#folding_protein_b3726_folding_spontaneous#	0.000226757369614512*mu Lon + 2.0 atp_c + 2.0 h2o_c + (0.0890382590687098*mu + 1.00000000000135)/(2.58210951299258*mu + 3.91601422441968e-11) protein_b3726 + 1.1148791627586208 protein_biomass --> 2.0 adp_c + 1.3103448275862069 ala__L_c + 0.4482758620689655 arg__L_c + 0.3103448275862069 asn__L_c + 0.10344827586206896 asp__L_c + 0.034482758620689655 cys__L_c + 0.27586206896551724 gln__L_c + 0.3793…
#folding_protein_b3726_folding_Lon#	0.000226757369614512*mu Lon + 2.0 atp_c + 2.0 h2o_c + 0.034482758620689655 protein_b3726_intermediate + 1.1148791627586208 protein_biomass --> 2.0 adp_c + 1.3103448275862069 ala__L_c + 0.4482758620689655 arg__L_c + 0.3103448275862069 asn__L_c + 0.10344827586206896 asp__L_c + 0.034482758620689655 cys__L_c + 0.27586206896551724 gln__L_c + 0.3793103448275862 glu__L_c + 0.7241379310344828 gly_c + 2.0…
#folding_protein_b3201_folding_KJE_1#	0.000555555555555553*mu DnaJ_dim_mod_4:zn2 + 0.000555555555555553*mu DnaK_mono_bound_to_atp + h2o_c + 0.078971961 prosthetic_group_biomass + protein_b3201 --> h_c + pi_c + protein_b3201_KJE_folding_intermediate1
#folding_protein_b3201_folding_KJE_4#	0.000555555555555553*mu DnaJ_dim_mod_4:zn2 + 0.000555555555555553*mu DnaK_mono_bound_to_atp + h2o_c + 0.078971961 prosthetic_group_biomass + protein_b3201_intermediate --> h_c + pi_c + protein_b3201_KJE_folding_intermediate2
#folding_protein_b3201_folding_KJE_2#	0.00694444444444443*mu DnaK_mono_bound_to_atp + 0.00138888888888889*mu GrpE_dim + atp_c + protein_b3201_KJE_folding_intermediate1 + 0.2143142114816893 protein_b3201_folding_KJE_constraint1 --> adp_c + 0.078971961 prosthetic_group_biomass + protein_b3201_folded
#folding_protein_b3201_folding_KJE_3#	0.00694444444444443*mu DnaK_mono_bound_to_atp + 0.00138888888888889*mu GrpE_dim + atp_c + protein_b3201_KJE_folding_intermediate1 --> adp_c + 0.078971961 prosthetic_group_biomass + protein_b3201_folding_KJE_constraint1 + protein_b3201_intermediate
#folding_protein_b3201_folding_KJE_5#	0.00694444444444443*mu DnaK_mono_bound_to_atp + 0.00138888888888889*mu GrpE_dim + atp_c + protein_b3201_KJE_folding_intermediate2 + 0.6429426344450679 protein_b3201_folding_KJE_constraint2 --> adp_c + 0.078971961 prosthetic_group_biomass + protein_b3201_folded
#folding_protein_b3201_folding_KJE_6#	0.00694444444444443*mu DnaK_mono_bound_to_atp + 0.00138888888888889*mu GrpE_dim + atp_c + protein_b3201_KJE_folding_intermediate2 --> adp_c + 0.078971961 prosthetic_group_biomass + protein_b3201_folding_KJE_constraint2 + protein_b3201_intermediate
#folding_protein_b3201_folding_GroEL_ES_1#	5.55555555555555e-6*mu [GroL]14[GroS]7_cis_with_7_adp_and_7_mg2 + protein_b3201 + 5.55555555555555e-6*mu transGroES_hepta --> protein_b3201_GroEL_ES_folding_intermediate1
#folding_protein_b3201_folding_GroEL_ES_4#	5.55555555555555e-6*mu [GroL]14[GroS]7_cis_with_7_adp_and_7_mg2 + protein_b3201_intermediate + 5.55555555555555e-6*mu transGroES_hepta --> protein_b3201_GroEL_ES_folding_intermediate2
#folding_protein_b3201_folding_GroEL_ES_2#	0.0023148148148148*mu [GroL]14[GroS]7_cis_with_7_adp_and_7_mg2 + 7.0 atp_c + 7.0 h2o_c + protein_b3201_GroEL_ES_folding_intermediate1 + 0.04286284229633787 protein_b3201_folding_GroEL_ES_constraint1 --> 7.0 adp_c + 7.0 h_c + 7.0 pi_c + protein_b3201_folded
#folding_protein_b3201_folding_GroEL_ES_3#	0.0023148148148148*mu [GroL]14[GroS]7_cis_with_7_adp_and_7_mg2 + 7.0 atp_c + 7.0 h2o_c + protein_b3201_GroEL_ES_folding_intermediate1 --> 7.0 adp_c + 7.0 h_c + 7.0 pi_c + protein_b3201_folding_GroEL_ES_constraint1 + protein_b3201_intermediate
#folding_protein_b3201_folding_GroEL_ES_5#	0.0023148148148148*mu [GroL]14[GroS]7_cis_with_7_adp_and_7_mg2 + 7.0 atp_c + 7.0 h2o_c + protein_b3201_GroEL_ES_folding_intermediate2 + 0.8143940036304192 protein_b3201_folding_GroEL_ES_constraint2 --> 7.0 adp_c + 7.0 h_c + 7.0 pi_c + protein_b3201_folded
#folding_protein_b3201_folding_GroEL_ES_6#	0.0023148148148148*mu [GroL]14[GroS]7_cis_with_7_adp_and_7_mg2 + 7.0 atp_c + 7.0 h2o_c + protein_b3201_GroEL_ES_folding_intermediate2 --> 7.0 adp_c + 7.0 h_c + 7.0 pi_c + protein_b3201_folding_GroEL_ES_constraint2 + protein_b3201_intermediate
#folding_protein_b3201_folding_spontaneous#	0.000226757369614512*mu Lon + 2.0 atp_c + 2.0 h2o_c + (7.40378695146159e-8*mu + 1.00013298691455)/(1.77690886835078e-6*mu + 0.00319168594920453) protein_b3201 + 1.1109197408333333 protein_biomass --> 2.0 adp_c + 0.8333333333333333 ala__L_c + 0.9166666666666666 arg__L_c + 0.3333333333333333 asn__L_c + 0.75 asp__L_c + 0.041666666666666664 cys__L_c + 0.25 gln__L_c + 0.75 glu__L_c + 0.791666666666666…
#folding_protein_b3201_folding_Lon#	0.000226757369614512*mu Lon + 2.0 atp_c + 2.0 h2o_c + 0.041666666666666664 protein_b3201_intermediate + 1.1109197408333333 protein_biomass --> 2.0 adp_c + 0.8333333333333333 ala__L_c + 0.9166666666666666 arg__L_c + 0.3333333333333333 asn__L_c + 0.75 asp__L_c + 0.041666666666666664 cys__L_c + 0.25 gln__L_c + 0.75 glu__L_c + 0.7916666666666666 gly_c + 2.0 h_c + 0.3333333333333333 his__L_c + 0.875 i…
#folding_protein_b3384_folding_KJE_1#	0.000555555555555553*mu DnaJ_dim_mod_4:zn2 + 0.000555555555555553*mu DnaK_mono_bound_to_atp + h2o_c + 0.078971961 prosthetic_group_biomass + protein_b3384 --> h_c + pi_c + protein_b3384_KJE_folding_intermediate1
#folding_protein_b3384_folding_KJE_4#	0.000555555555555553*mu DnaJ_dim_mod_4:zn2 + 0.000555555555555553*mu DnaK_mono_bound_to_atp + h2o_c + 0.078971961 prosthetic_group_biomass + protein_b3384_intermediate --> h_c + pi_c + protein_b3384_KJE_folding_intermediate2
#folding_protein_b3384_folding_KJE_2#	0.00694444444444443*mu DnaK_mono_bound_to_atp + 0.00138888888888889*mu GrpE_dim + atp_c + protein_b3384_KJE_folding_intermediate1 + 0.32163170926653095 protein_b3384_folding_KJE_constraint1 --> adp_c + 0.078971961 prosthetic_group_biomass + protein_b3384_folded
#folding_protein_b3384_folding_KJE_3#	0.00694444444444443*mu DnaK_mono_bound_to_atp + 0.00138888888888889*mu GrpE_dim + atp_c + protein_b3384_KJE_folding_intermediate1 --> adp_c + 0.078971961 prosthetic_group_biomass + protein_b3384_folding_KJE_constraint1 + protein_b3384_intermediate
#folding_protein_b3384_folding_KJE_5#	0.00694444444444443*mu DnaK_mono_bound_to_atp + 0.00138888888888889*mu GrpE_dim + atp_c + protein_b3384_KJE_folding_intermediate2 + 0.9648951277995929 protein_b3384_folding_KJE_constraint2 --> adp_c + 0.078971961 prosthetic_group_biomass + protein_b3384_folded
#folding_protein_b3384_folding_KJE_6#	0.00694444444444443*mu DnaK_mono_bound_to_atp + 0.00138888888888889*mu GrpE_dim + atp_c + protein_b3384_KJE_folding_intermediate2 --> adp_c + 0.078971961 prosthetic_group_biomass + protein_b3384_folding_KJE_constraint2 + protein_b3384_intermediate
#folding_protein_b3384_folding_GroEL_ES_1#	5.55555555555555e-6*mu [GroL]14[GroS]7_cis_with_7_adp_and_7_mg2 + protein_b3384 + 5.55555555555555e-6*mu transGroES_hepta --> protein_b3384_GroEL_ES_folding_intermediate1
#folding_protein_b3384_folding_GroEL_ES_4#	5.55555555555555e-6*mu [GroL]14[GroS]7_cis_with_7_adp_and_7_mg2 + protein_b3384_intermediate + 5.55555555555555e-6*mu transGroES_hepta --> protein_b3384_GroEL_ES_folding_intermediate2
#folding_protein_b3384_folding_GroEL_ES_2#	0.0023148148148148*mu [GroL]14[GroS]7_cis_with_7_adp_and_7_mg2 + 7.0 atp_c + 7.0 h2o_c + protein_b3384_GroEL_ES_folding_intermediate1 + 0.0643263418533062 protein_b3384_folding_GroEL_ES_constraint1 --> 7.0 adp_c + 7.0 h_c + 7.0 pi_c + protein_b3384_folded
#folding_protein_b3384_folding_GroEL_ES_3#	0.0023148148148148*mu [GroL]14[GroS]7_cis_with_7_adp_and_7_mg2 + 7.0 atp_c + 7.0 h2o_c + protein_b3384_GroEL_ES_folding_intermediate1 --> 7.0 adp_c + 7.0 h_c + 7.0 pi_c + protein_b3384_folding_GroEL_ES_constraint1 + protein_b3384_intermediate
#folding_protein_b3384_folding_GroEL_ES_5#	0.0023148148148148*mu [GroL]14[GroS]7_cis_with_7_adp_and_7_mg2 + 7.0 atp_c + 7.0 h2o_c + protein_b3384_GroEL_ES_folding_intermediate2 + 1.2222004952128176 protein_b3384_folding_GroEL_ES_constraint2 --> 7.0 adp_c + 7.0 h_c + 7.0 pi_c + protein_b3384_folded
#folding_protein_b3384_folding_GroEL_ES_6#	0.0023148148148148*mu [GroL]14[GroS]7_cis_with_7_adp_and_7_mg2 + 7.0 atp_c + 7.0 h2o_c + protein_b3384_GroEL_ES_folding_intermediate2 --> 7.0 adp_c + 7.0 h_c + 7.0 pi_c + protein_b3384_folding_GroEL_ES_constraint2 + protein_b3384_intermediate
#folding_protein_b3384_folding_spontaneous#	0.000226757369614512*mu Lon + 2.0 atp_c + 2.0 h2o_c + (0.0513706066863009*mu + 1.00063198438476)/(1.69523002064793*mu + 0.0208554846971834) protein_b3384 + 1.134405252727273 protein_biomass --> 2.0 adp_c + 0.9090909090909092 ala__L_c + 0.4545454545454546 arg__L_c + 0.3939393939393939 asn__L_c + 0.6363636363636364 asp__L_c + 0.12121212121212122 cys__L_c + 0.5757575757575758 gln__L_c + 0.6363636363…
#folding_protein_b3384_folding_Lon#	0.000226757369614512*mu Lon + 2.0 atp_c + 2.0 h2o_c + 0.030303030303030304 protein_b3384_intermediate + 1.134405252727273 protein_biomass --> 2.0 adp_c + 0.9090909090909092 ala__L_c + 0.4545454545454546 arg__L_c + 0.3939393939393939 asn__L_c + 0.6363636363636364 asp__L_c + 0.12121212121212122 cys__L_c + 0.5757575757575758 gln__L_c + 0.6363636363636364 glu__L_c + 0.6060606060606061 gly_c + 2.0 h_c…
#folding_protein_b1185_folding_KJE_1#	0.000555555555555553*mu DnaJ_dim_mod_4:zn2 + 0.000555555555555553*mu DnaK_mono_bound_to_atp + h2o_c + 0.078971961 prosthetic_group_biomass + protein_b1185 --> h_c + pi_c + protein_b1185_KJE_folding_intermediate1
#folding_protein_b1185_folding_KJE_4#	0.000555555555555553*mu DnaJ_dim_mod_4:zn2 + 0.000555555555555553*mu DnaK_mono_bound_to_atp + h2o_c + 0.078971961 prosthetic_group_biomass + protein_b1185_intermediate --> h_c + pi_c + protein_b1185_KJE_folding_intermediate2
#folding_protein_b1185_folding_KJE_2#	0.00694444444444443*mu DnaK_mono_bound_to_atp + 0.00138888888888889*mu GrpE_dim + atp_c + protein_b1185_KJE_folding_intermediate1 + 0.2857142857142857 protein_b1185_folding_KJE_constraint1 --> adp_c + 0.078971961 prosthetic_group_biomass + protein_b1185_folded
#folding_protein_b1185_folding_KJE_3#	0.00694444444444443*mu DnaK_mono_bound_to_atp + 0.00138888888888889*mu GrpE_dim + atp_c + protein_b1185_KJE_folding_intermediate1 --> adp_c + 0.078971961 prosthetic_group_biomass + protein_b1185_folding_KJE_constraint1 + protein_b1185_intermediate
#folding_protein_b1185_folding_KJE_5#	0.00694444444444443*mu DnaK_mono_bound_to_atp + 0.00138888888888889*mu GrpE_dim + atp_c + protein_b1185_KJE_folding_intermediate2 + 0.8571428571428571 protein_b1185_folding_KJE_constraint2 --> adp_c + 0.078971961 prosthetic_group_biomass + protein_b1185_folded
#folding_protein_b1185_folding_KJE_6#	0.00694444444444443*mu DnaK_mono_bound_to_atp + 0.00138888888888889*mu GrpE_dim + atp_c + protein_b1185_KJE_folding_intermediate2 --> adp_c + 0.078971961 prosthetic_group_biomass + protein_b1185_folding_KJE_constraint2 + protein_b1185_intermediate
#folding_protein_b1185_folding_GroEL_ES_1#	5.55555555555555e-6*mu [GroL]14[GroS]7_cis_with_7_adp_and_7_mg2 + protein_b1185 + 5.55555555555555e-6*mu transGroES_hepta --> protein_b1185_GroEL_ES_folding_intermediate1
#folding_protein_b1185_folding_GroEL_ES_4#	5.55555555555555e-6*mu [GroL]14[GroS]7_cis_with_7_adp_and_7_mg2 + protein_b1185_intermediate + 5.55555555555555e-6*mu transGroES_hepta --> protein_b1185_GroEL_ES_folding_intermediate2
#folding_protein_b1185_folding_GroEL_ES_2#	0.0023148148148148*mu [GroL]14[GroS]7_cis_with_7_adp_and_7_mg2 + 7.0 atp_c + 7.0 h2o_c + protein_b1185_GroEL_ES_folding_intermediate1 + 0.05714285714285714 protein_b1185_folding_GroEL_ES_constraint1 --> 7.0 adp_c + 7.0 h_c + 7.0 pi_c + protein_b1185_folded
#folding_protein_b1185_folding_GroEL_ES_3#	0.0023148148148148*mu [GroL]14[GroS]7_cis_with_7_adp_and_7_mg2 + 7.0 atp_c + 7.0 h2o_c + protein_b1185_GroEL_ES_folding_intermediate1 --> 7.0 adp_c + 7.0 h_c + 7.0 pi_c + protein_b1185_folding_GroEL_ES_constraint1 + protein_b1185_intermediate
#folding_protein_b1185_folding_GroEL_ES_5#	0.0023148148148148*mu [GroL]14[GroS]7_cis_with_7_adp_and_7_mg2 + 7.0 atp_c + 7.0 h2o_c + protein_b1185_GroEL_ES_folding_intermediate2 + 1.0857142857142856 protein_b1185_folding_GroEL_ES_constraint2 --> 7.0 adp_c + 7.0 h_c + 7.0 pi_c + protein_b1185_folded
#folding_protein_b1185_folding_GroEL_ES_6#	0.0023148148148148*mu [GroL]14[GroS]7_cis_with_7_adp_and_7_mg2 + 7.0 atp_c + 7.0 h2o_c + protein_b1185_GroEL_ES_folding_intermediate2 --> 7.0 adp_c + 7.0 h_c + 7.0 pi_c + protein_b1185_folding_GroEL_ES_constraint2 + protein_b1185_intermediate
#folding_protein_b1185_folding_spontaneous#	0.000226757369614512*mu Lon + 2.0 atp_c + 2.0 h2o_c + (0.00137584234010975*mu + 1.0)/(0.0233893197818657*mu + 3.39123881000173e-22) protein_b1185 + 1.185118268235294 protein_biomass --> 2.0 adp_c + 1.0588235294117647 ala__L_c + 0.5294117647058824 arg__L_c + 0.058823529411764705 asn__L_c + 0.29411764705882354 asp__L_c + 0.3529411764705882 cys__L_c + 0.5294117647058824 gln__L_c + 0.3529411764705882…
#folding_protein_b1185_folding_Lon#	0.000226757369614512*mu Lon + 2.0 atp_c + 2.0 h2o_c + 0.058823529411764705 protein_b1185_intermediate + 1.185118268235294 protein_biomass --> 2.0 adp_c + 1.0588235294117647 ala__L_c + 0.5294117647058824 arg__L_c + 0.058823529411764705 asn__L_c + 0.29411764705882354 asp__L_c + 0.3529411764705882 cys__L_c + 0.5294117647058824 gln__L_c + 0.3529411764705882 glu__L_c + 0.5882352941176471 gly_c + 2.0 h…
#folding_protein_b2203_folding_KJE_1#	0.000555555555555553*mu DnaJ_dim_mod_4:zn2 + 0.000555555555555553*mu DnaK_mono_bound_to_atp + h2o_c + 0.078971961 prosthetic_group_biomass + protein_b2203 --> h_c + pi_c + protein_b2203_KJE_folding_intermediate1
#folding_protein_b2203_folding_KJE_4#	0.000555555555555553*mu DnaJ_dim_mod_4:zn2 + 0.000555555555555553*mu DnaK_mono_bound_to_atp + h2o_c + 0.078971961 prosthetic_group_biomass + protein_b2203_intermediate --> h_c + pi_c + protein_b2203_KJE_folding_intermediate2
#folding_protein_b2203_folding_KJE_2#	0.00694444444444443*mu DnaK_mono_bound_to_atp + 0.00138888888888889*mu GrpE_dim + atp_c + protein_b2203_KJE_folding_intermediate1 + 0.07145589186125058 protein_b2203_folding_KJE_constraint1 --> adp_c + 0.078971961 prosthetic_group_biomass + protein_b2203_folded
#folding_protein_b2203_folding_KJE_3#	0.00694444444444443*mu DnaK_mono_bound_to_atp + 0.00138888888888889*mu GrpE_dim + atp_c + protein_b2203_KJE_folding_intermediate1 --> adp_c + 0.078971961 prosthetic_group_biomass + protein_b2203_folding_KJE_constraint1 + protein_b2203_intermediate
#folding_protein_b2203_folding_KJE_5#	0.00694444444444443*mu DnaK_mono_bound_to_atp + 0.00138888888888889*mu GrpE_dim + atp_c + protein_b2203_KJE_folding_intermediate2 + 0.21436767558375172 protein_b2203_folding_KJE_constraint2 --> adp_c + 0.078971961 prosthetic_group_biomass + protein_b2203_folded
#folding_protein_b2203_folding_KJE_6#	0.00694444444444443*mu DnaK_mono_bound_to_atp + 0.00138888888888889*mu GrpE_dim + atp_c + protein_b2203_KJE_folding_intermediate2 --> adp_c + 0.078971961 prosthetic_group_biomass + protein_b2203_folding_KJE_constraint2 + protein_b2203_intermediate
#folding_protein_b2203_folding_GroEL_ES_1#	5.55555555555555e-6*mu [GroL]14[GroS]7_cis_with_7_adp_and_7_mg2 + protein_b2203 + 5.55555555555555e-6*mu transGroES_hepta --> protein_b2203_GroEL_ES_folding_intermediate1
#folding_protein_b2203_folding_GroEL_ES_4#	5.55555555555555e-6*mu [GroL]14[GroS]7_cis_with_7_adp_and_7_mg2 + protein_b2203_intermediate + 5.55555555555555e-6*mu transGroES_hepta --> protein_b2203_GroEL_ES_folding_intermediate2
#folding_protein_b2203_folding_GroEL_ES_2#	0.0023148148148148*mu [GroL]14[GroS]7_cis_with_7_adp_and_7_mg2 + 7.0 atp_c + 7.0 h2o_c + protein_b2203_GroEL_ES_folding_intermediate1 + 0.014291178372250116 protein_b2203_folding_GroEL_ES_constraint1 --> 7.0 adp_c + 7.0 h_c + 7.0 pi_c + protein_b2203_folded
#folding_protein_b2203_folding_GroEL_ES_3#	0.0023148148148148*mu [GroL]14[GroS]7_cis_with_7_adp_and_7_mg2 + 7.0 atp_c + 7.0 h2o_c + protein_b2203_GroEL_ES_folding_intermediate1 --> 7.0 adp_c + 7.0 h_c + 7.0 pi_c + protein_b2203_folding_GroEL_ES_constraint1 + protein_b2203_intermediate
#folding_protein_b2203_folding_GroEL_ES_5#	0.0023148148148148*mu [GroL]14[GroS]7_cis_with_7_adp_and_7_mg2 + 7.0 atp_c + 7.0 h2o_c + protein_b2203_GroEL_ES_folding_intermediate2 + 0.2715323890727522 protein_b2203_folding_GroEL_ES_constraint2 --> 7.0 adp_c + 7.0 h_c + 7.0 pi_c + protein_b2203_folded
#folding_protein_b2203_folding_GroEL_ES_6#	0.0023148148148148*mu [GroL]14[GroS]7_cis_with_7_adp_and_7_mg2 + 7.0 atp_c + 7.0 h2o_c + protein_b2203_GroEL_ES_folding_intermediate2 --> 7.0 adp_c + 7.0 h_c + 7.0 pi_c + protein_b2203_folding_GroEL_ES_constraint2 + protein_b2203_intermediate
#folding_protein_b2203_folding_spontaneous#	0.000226757369614512*mu Lon + 2.0 atp_c + 2.0 h2o_c + (0.000267661047931595*mu + 1.00038248605751)/(0.00374725467104233*mu + 0.00535480480511476) protein_b2203 + 1.1642419299999998 protein_biomass --> 2.0 adp_c + 0.8571428571428571 ala__L_c + 0.5 arg__L_c + 0.42857142857142855 asn__L_c + 0.42857142857142855 asp__L_c + 0.3571428571428571 cys__L_c + 0.6428571428571428 gln__L_c + 0.42857142857142855…
#folding_protein_b2203_folding_Lon#	0.000226757369614512*mu Lon + 2.0 atp_c + 2.0 h2o_c + 0.07142857142857142 protein_b2203_intermediate + 1.1642419299999998 protein_biomass --> 2.0 adp_c + 0.8571428571428571 ala__L_c + 0.5 arg__L_c + 0.42857142857142855 asn__L_c + 0.42857142857142855 asp__L_c + 0.3571428571428571 cys__L_c + 0.6428571428571428 gln__L_c + 0.42857142857142855 glu__L_c + 0.8571428571428571 gly_c + 2.0 h_c + 0.35714285…
#folding_protein_b2724_folding_KJE_1#	0.000555555555555553*mu DnaJ_dim_mod_4:zn2 + 0.000555555555555553*mu DnaK_mono_bound_to_atp + h2o_c + 0.078971961 prosthetic_group_biomass + protein_b2724 --> h_c + pi_c + protein_b2724_KJE_folding_intermediate1
#folding_protein_b2724_folding_KJE_4#	0.000555555555555553*mu DnaJ_dim_mod_4:zn2 + 0.000555555555555553*mu DnaK_mono_bound_to_atp + h2o_c + 0.078971961 prosthetic_group_biomass + protein_b2724_intermediate --> h_c + pi_c + protein_b2724_KJE_folding_intermediate2
#folding_protein_b2724_folding_KJE_2#	0.00694444444444443*mu DnaK_mono_bound_to_atp + 0.00138888888888889*mu GrpE_dim + atp_c + protein_b2724_KJE_folding_intermediate1 + 0.14285889041875294 protein_b2724_folding_KJE_constraint1 --> adp_c + 0.078971961 prosthetic_group_biomass + protein_b2724_folded
#folding_protein_b2724_folding_KJE_3#	0.00694444444444443*mu DnaK_mono_bound_to_atp + 0.00138888888888889*mu GrpE_dim + atp_c + protein_b2724_KJE_folding_intermediate1 --> adp_c + 0.078971961 prosthetic_group_biomass + protein_b2724_folding_KJE_constraint1 + protein_b2724_intermediate
#folding_protein_b2724_folding_KJE_5#	0.00694444444444443*mu DnaK_mono_bound_to_atp + 0.00138888888888889*mu GrpE_dim + atp_c + protein_b2724_KJE_folding_intermediate2 + 0.4285766712562588 protein_b2724_folding_KJE_constraint2 --> adp_c + 0.078971961 prosthetic_group_biomass + protein_b2724_folded
#folding_protein_b2724_folding_KJE_6#	0.00694444444444443*mu DnaK_mono_bound_to_atp + 0.00138888888888889*mu GrpE_dim + atp_c + protein_b2724_KJE_folding_intermediate2 --> adp_c + 0.078971961 prosthetic_group_biomass + protein_b2724_folding_KJE_constraint2 + protein_b2724_intermediate
#folding_protein_b2724_folding_GroEL_ES_1#	5.55555555555555e-6*mu [GroL]14[GroS]7_cis_with_7_adp_and_7_mg2 + protein_b2724 + 5.55555555555555e-6*mu transGroES_hepta --> protein_b2724_GroEL_ES_folding_intermediate1
#folding_protein_b2724_folding_GroEL_ES_4#	5.55555555555555e-6*mu [GroL]14[GroS]7_cis_with_7_adp_and_7_mg2 + protein_b2724_intermediate + 5.55555555555555e-6*mu transGroES_hepta --> protein_b2724_GroEL_ES_folding_intermediate2
#folding_protein_b2724_folding_GroEL_ES_2#	0.0023148148148148*mu [GroL]14[GroS]7_cis_with_7_adp_and_7_mg2 + 7.0 atp_c + 7.0 h2o_c + protein_b2724_GroEL_ES_folding_intermediate1 + 0.02857177808375059 protein_b2724_folding_GroEL_ES_constraint1 --> 7.0 adp_c + 7.0 h_c + 7.0 pi_c + protein_b2724_folded
#folding_protein_b2724_folding_GroEL_ES_3#	0.0023148148148148*mu [GroL]14[GroS]7_cis_with_7_adp_and_7_mg2 + 7.0 atp_c + 7.0 h2o_c + protein_b2724_GroEL_ES_folding_intermediate1 --> 7.0 adp_c + 7.0 h_c + 7.0 pi_c + protein_b2724_folding_GroEL_ES_constraint1 + protein_b2724_intermediate
#folding_protein_b2724_folding_GroEL_ES_5#	0.0023148148148148*mu [GroL]14[GroS]7_cis_with_7_adp_and_7_mg2 + 7.0 atp_c + 7.0 h2o_c + protein_b2724_GroEL_ES_folding_intermediate2 + 0.5428637835912612 protein_b2724_folding_GroEL_ES_constraint2 --> 7.0 adp_c + 7.0 h_c + 7.0 pi_c + protein_b2724_folded
#folding_protein_b2724_folding_GroEL_ES_6#	0.0023148148148148*mu [GroL]14[GroS]7_cis_with_7_adp_and_7_mg2 + 7.0 atp_c + 7.0 h2o_c + protein_b2724_GroEL_ES_folding_intermediate2 --> 7.0 adp_c + 7.0 h_c + 7.0 pi_c + protein_b2724_folding_GroEL_ES_constraint2 + protein_b2724_intermediate
#folding_protein_b2724_folding_spontaneous#	0.000226757369614512*mu Lon + 2.0 atp_c + 2.0 h2o_c + (12131438.6382351*mu + 1.00001223293127)/(242628772.764702*mu + 0.000244658625412444) protein_b2724 + 1.0936531270000003 protein_biomass --> 2.0 adp_c + 1.1500000000000001 ala__L_c + 0.6000000000000001 arg__L_c + 0.4 asn__L_c + 0.55 asp__L_c + 0.8 cys__L_c + 0.4 gln__L_c + 0.5 glu__L_c + 0.5 gly_c + 2.0 h_c + 0.30000000000000004 his__L_c + 0.4…
#folding_protein_b2724_folding_Lon#	0.000226757369614512*mu Lon + 2.0 atp_c + 2.0 h2o_c + 0.05 protein_b2724_intermediate + 1.0936531270000003 protein_biomass --> 2.0 adp_c + 1.1500000000000001 ala__L_c + 0.6000000000000001 arg__L_c + 0.4 asn__L_c + 0.55 asp__L_c + 0.8 cys__L_c + 0.4 gln__L_c + 0.5 glu__L_c + 0.5 gly_c + 2.0 h_c + 0.30000000000000004 his__L_c + 0.45 ile__L_c + 0.8500000000000001 leu__L_c + 0.4 lys__L_c + 0.2 met__L…
#folding_protein_b2251_folding_KJE_1#	0.000555555555555553*mu DnaJ_dim_mod_4:zn2 + 0.000555555555555553*mu DnaK_mono_bound_to_atp + h2o_c + 0.078971961 prosthetic_group_biomass + protein_b2251 --> h_c + pi_c + protein_b2251_KJE_folding_intermediate1
#folding_protein_b2251_folding_KJE_4#	0.000555555555555553*mu DnaJ_dim_mod_4:zn2 + 0.000555555555555553*mu DnaK_mono_bound_to_atp + h2o_c + 0.078971961 prosthetic_group_biomass + protein_b2251_intermediate --> h_c + pi_c + protein_b2251_KJE_folding_intermediate2
#folding_protein_b2251_folding_KJE_2#	0.00694444444444443*mu DnaK_mono_bound_to_atp + 0.00138888888888889*mu GrpE_dim + atp_c + protein_b2251_KJE_folding_intermediate1 + 0.2250029378568715 protein_b2251_folding_KJE_constraint1 --> adp_c + 0.078971961 prosthetic_group_biomass + protein_b2251_folded
#folding_protein_b2251_folding_KJE_3#	0.00694444444444443*mu DnaK_mono_bound_to_atp + 0.00138888888888889*mu GrpE_dim + atp_c + protein_b2251_KJE_folding_intermediate1 --> adp_c + 0.078971961 prosthetic_group_biomass + protein_b2251_folding_KJE_constraint1 + protein_b2251_intermediate
#folding_protein_b2251_folding_KJE_5#	0.00694444444444443*mu DnaK_mono_bound_to_atp + 0.00138888888888889*mu GrpE_dim + atp_c + protein_b2251_KJE_folding_intermediate2 + 0.6750088135706146 protein_b2251_folding_KJE_constraint2 --> adp_c + 0.078971961 prosthetic_group_biomass + protein_b2251_folded
#folding_protein_b2251_folding_KJE_6#	0.00694444444444443*mu DnaK_mono_bound_to_atp + 0.00138888888888889*mu GrpE_dim + atp_c + protein_b2251_KJE_folding_intermediate2 --> adp_c + 0.078971961 prosthetic_group_biomass + protein_b2251_folding_KJE_constraint2 + protein_b2251_intermediate
#folding_protein_b2251_folding_GroEL_ES_1#	5.55555555555555e-6*mu [GroL]14[GroS]7_cis_with_7_adp_and_7_mg2 + protein_b2251 + 5.55555555555555e-6*mu transGroES_hepta --> protein_b2251_GroEL_ES_folding_intermediate1
#folding_protein_b2251_folding_GroEL_ES_4#	5.55555555555555e-6*mu [GroL]14[GroS]7_cis_with_7_adp_and_7_mg2 + protein_b2251_intermediate + 5.55555555555555e-6*mu transGroES_hepta --> protein_b2251_GroEL_ES_folding_intermediate2
#folding_protein_b2251_folding_GroEL_ES_2#	0.0023148148148148*mu [GroL]14[GroS]7_cis_with_7_adp_and_7_mg2 + 7.0 atp_c + 7.0 h2o_c + protein_b2251_GroEL_ES_folding_intermediate1 + 0.045000587571374304 protein_b2251_folding_GroEL_ES_constraint1 --> 7.0 adp_c + 7.0 h_c + 7.0 pi_c + protein_b2251_folded
#folding_protein_b2251_folding_GroEL_ES_3#	0.0023148148148148*mu [GroL]14[GroS]7_cis_with_7_adp_and_7_mg2 + 7.0 atp_c + 7.0 h2o_c + protein_b2251_GroEL_ES_folding_intermediate1 --> 7.0 adp_c + 7.0 h_c + 7.0 pi_c + protein_b2251_folding_GroEL_ES_constraint1 + protein_b2251_intermediate
#folding_protein_b2251_folding_GroEL_ES_5#	0.0023148148148148*mu [GroL]14[GroS]7_cis_with_7_adp_and_7_mg2 + 7.0 atp_c + 7.0 h2o_c + protein_b2251_GroEL_ES_folding_intermediate2 + 0.8550111638561116 protein_b2251_folding_GroEL_ES_constraint2 --> 7.0 adp_c + 7.0 h_c + 7.0 pi_c + protein_b2251_folded
#folding_protein_b2251_folding_GroEL_ES_6#	0.0023148148148148*mu [GroL]14[GroS]7_cis_with_7_adp_and_7_mg2 + 7.0 atp_c + 7.0 h2o_c + protein_b2251_GroEL_ES_folding_intermediate2 --> 7.0 adp_c + 7.0 h_c + 7.0 pi_c + protein_b2251_folding_GroEL_ES_constraint2 + protein_b2251_intermediate
#folding_protein_b2251_folding_spontaneous#	0.000226757369614512*mu Lon + 2.0 atp_c + 2.0 h2o_c + (6.32326912177255e-5*mu + 1.05001370999873)/(0.000885257677048157*mu + 0.70019193998227) protein_b2251 + 1.168963805714286 protein_biomass --> 2.0 adp_c + 0.5714285714285714 ala__L_c + 0.8571428571428571 arg__L_c + 0.2857142857142857 asn__L_c + 0.7142857142857142 asp__L_c + 0.21428571428571427 cys__L_c + 0.3571428571428571 gln__L_c + 1.0714285…
#folding_protein_b2251_folding_Lon#	0.000226757369614512*mu Lon + 2.0 atp_c + 2.0 h2o_c + 0.07142857142857142 protein_b2251_intermediate + 1.168963805714286 protein_biomass --> 2.0 adp_c + 0.5714285714285714 ala__L_c + 0.8571428571428571 arg__L_c + 0.2857142857142857 asn__L_c + 0.7142857142857142 asp__L_c + 0.21428571428571427 cys__L_c + 0.3571428571428571 gln__L_c + 1.0714285714285714 glu__L_c + 0.7142857142857142 gly_c + 2.0 h_c …
#folding_protein_b0589_folding_KJE_1#	0.000555555555555553*mu DnaJ_dim_mod_4:zn2 + 0.000555555555555553*mu DnaK_mono_bound_to_atp + h2o_c + 0.078971961 prosthetic_group_biomass + protein_b0589 --> h_c + pi_c + protein_b0589_KJE_folding_intermediate1
#folding_protein_b0589_folding_KJE_4#	0.000555555555555553*mu DnaJ_dim_mod_4:zn2 + 0.000555555555555553*mu DnaK_mono_bound_to_atp + h2o_c + 0.078971961 prosthetic_group_biomass + protein_b0589_intermediate --> h_c + pi_c + protein_b0589_KJE_folding_intermediate2
#folding_protein_b0589_folding_KJE_2#	0.00694444444444443*mu DnaK_mono_bound_to_atp + 0.00138888888888889*mu GrpE_dim + atp_c + protein_b0589_KJE_folding_intermediate1 + 0.3575524789375719 protein_b0589_folding_KJE_constraint1 --> adp_c + 0.078971961 prosthetic_group_biomass + protein_b0589_folded
#folding_protein_b0589_folding_KJE_3#	0.00694444444444443*mu DnaK_mono_bound_to_atp + 0.00138888888888889*mu GrpE_dim + atp_c + protein_b0589_KJE_folding_intermediate1 --> adp_c + 0.078971961 prosthetic_group_biomass + protein_b0589_folding_KJE_constraint1 + protein_b0589_intermediate
#folding_protein_b0589_folding_KJE_5#	0.00694444444444443*mu DnaK_mono_bound_to_atp + 0.00138888888888889*mu GrpE_dim + atp_c + protein_b0589_KJE_folding_intermediate2 + 1.0726574368127157 protein_b0589_folding_KJE_constraint2 --> adp_c + 0.078971961 prosthetic_group_biomass + protein_b0589_folded
#folding_protein_b0589_folding_KJE_6#	0.00694444444444443*mu DnaK_mono_bound_to_atp + 0.00138888888888889*mu GrpE_dim + atp_c + protein_b0589_KJE_folding_intermediate2 --> adp_c + 0.078971961 prosthetic_group_biomass + protein_b0589_folding_KJE_constraint2 + protein_b0589_intermediate
#folding_protein_b0589_folding_GroEL_ES_1#	5.55555555555555e-6*mu [GroL]14[GroS]7_cis_with_7_adp_and_7_mg2 + protein_b0589 + 5.55555555555555e-6*mu transGroES_hepta --> protein_b0589_GroEL_ES_folding_intermediate1
#folding_protein_b0589_folding_GroEL_ES_4#	5.55555555555555e-6*mu [GroL]14[GroS]7_cis_with_7_adp_and_7_mg2 + protein_b0589_intermediate + 5.55555555555555e-6*mu transGroES_hepta --> protein_b0589_GroEL_ES_folding_intermediate2
#folding_protein_b0589_folding_GroEL_ES_2#	0.0023148148148148*mu [GroL]14[GroS]7_cis_with_7_adp_and_7_mg2 + 7.0 atp_c + 7.0 h2o_c + protein_b0589_GroEL_ES_folding_intermediate1 + 0.07151049578751438 protein_b0589_folding_GroEL_ES_constraint1 --> 7.0 adp_c + 7.0 h_c + 7.0 pi_c + protein_b0589_folded
#folding_protein_b0589_folding_GroEL_ES_3#	0.0023148148148148*mu [GroL]14[GroS]7_cis_with_7_adp_and_7_mg2 + 7.0 atp_c + 7.0 h2o_c + protein_b0589_GroEL_ES_folding_intermediate1 --> 7.0 adp_c + 7.0 h_c + 7.0 pi_c + protein_b0589_folding_GroEL_ES_constraint1 + protein_b0589_intermediate
#folding_protein_b0589_folding_GroEL_ES_5#	0.0023148148148148*mu [GroL]14[GroS]7_cis_with_7_adp_and_7_mg2 + 7.0 atp_c + 7.0 h2o_c + protein_b0589_GroEL_ES_folding_intermediate2 + 1.3586994199627733 protein_b0589_folding_GroEL_ES_constraint2 --> 7.0 adp_c + 7.0 h_c + 7.0 pi_c + protein_b0589_folded
#folding_protein_b0589_folding_GroEL_ES_6#	0.0023148148148148*mu [GroL]14[GroS]7_cis_with_7_adp_and_7_mg2 + 7.0 atp_c + 7.0 h2o_c + protein_b0589_GroEL_ES_folding_intermediate2 --> 7.0 adp_c + 7.0 h_c + 7.0 pi_c + protein_b0589_folding_GroEL_ES_constraint2 + protein_b0589_intermediate
#folding_protein_b0589_folding_spontaneous#	0.000226757369614512*mu Lon + 2.0 atp_c + 2.0 h2o_c + (0.000215901316130264*mu + 1.0011469410252)/(0.00712474343229871*mu + 0.0378490538316483) protein_b0589 + 1.058208826060606 protein_biomass --> 2.0 adp_c + 1.3636363636363638 ala__L_c + 0.5757575757575758 arg__L_c + 0.18181818181818182 asn__L_c + 0.21212121212121213 asp__L_c + 0.15151515151515152 cys__L_c + 0.24242424242424243 gln__L_c + 0.181…
#folding_protein_b0589_folding_Lon#	0.000226757369614512*mu Lon + 2.0 atp_c + 2.0 h2o_c + 0.030303030303030304 protein_b0589_intermediate + 1.058208826060606 protein_biomass --> 2.0 adp_c + 1.3636363636363638 ala__L_c + 0.5757575757575758 arg__L_c + 0.18181818181818182 asn__L_c + 0.21212121212121213 asp__L_c + 0.15151515151515152 cys__L_c + 0.24242424242424243 gln__L_c + 0.18181818181818182 glu__L_c + 0.8787878787878788 gly_c + 2.0…
#folding_protein_b0756_folding_KJE_1#	0.000555555555555553*mu DnaJ_dim_mod_4:zn2 + 0.000555555555555553*mu DnaK_mono_bound_to_atp + h2o_c + 0.078971961 prosthetic_group_biomass + protein_b0756 --> h_c + pi_c + protein_b0756_KJE_folding_intermediate1
#folding_protein_b0756_folding_KJE_4#	0.000555555555555553*mu DnaJ_dim_mod_4:zn2 + 0.000555555555555553*mu DnaK_mono_bound_to_atp + h2o_c + 0.078971961 prosthetic_group_biomass + protein_b0756_intermediate --> h_c + pi_c + protein_b0756_KJE_folding_intermediate2
#folding_protein_b0756_folding_KJE_2#	0.00694444444444443*mu DnaK_mono_bound_to_atp + 0.00138888888888889*mu GrpE_dim + atp_c + protein_b0756_KJE_folding_intermediate1 + 0.07142857173894625 protein_b0756_folding_KJE_constraint1 --> adp_c + 0.078971961 prosthetic_group_biomass + protein_b0756_folded
#folding_protein_b0756_folding_KJE_3#	0.00694444444444443*mu DnaK_mono_bound_to_atp + 0.00138888888888889*mu GrpE_dim + atp_c + protein_b0756_KJE_folding_intermediate1 --> adp_c + 0.078971961 prosthetic_group_biomass + protein_b0756_folding_KJE_constraint1 + protein_b0756_intermediate
#folding_protein_b0756_folding_KJE_5#	0.00694444444444443*mu DnaK_mono_bound_to_atp + 0.00138888888888889*mu GrpE_dim + atp_c + protein_b0756_KJE_folding_intermediate2 + 0.21428571521683873 protein_b0756_folding_KJE_constraint2 --> adp_c + 0.078971961 prosthetic_group_biomass + protein_b0756_folded
#folding_protein_b0756_folding_KJE_6#	0.00694444444444443*mu DnaK_mono_bound_to_atp + 0.00138888888888889*mu GrpE_dim + atp_c + protein_b0756_KJE_folding_intermediate2 --> adp_c + 0.078971961 prosthetic_group_biomass + protein_b0756_folding_KJE_constraint2 + protein_b0756_intermediate
#folding_protein_b0756_folding_GroEL_ES_1#	5.55555555555555e-6*mu [GroL]14[GroS]7_cis_with_7_adp_and_7_mg2 + protein_b0756 + 5.55555555555555e-6*mu transGroES_hepta --> protein_b0756_GroEL_ES_folding_intermediate1
#folding_protein_b0756_folding_GroEL_ES_4#	5.55555555555555e-6*mu [GroL]14[GroS]7_cis_with_7_adp_and_7_mg2 + protein_b0756_intermediate + 5.55555555555555e-6*mu transGroES_hepta --> protein_b0756_GroEL_ES_folding_intermediate2
#folding_protein_b0756_folding_GroEL_ES_2#	0.0023148148148148*mu [GroL]14[GroS]7_cis_with_7_adp_and_7_mg2 + 7.0 atp_c + 7.0 h2o_c + protein_b0756_GroEL_ES_folding_intermediate1 + 0.01428571434778925 protein_b0756_folding_GroEL_ES_constraint1 --> 7.0 adp_c + 7.0 h_c + 7.0 pi_c + protein_b0756_folded
#folding_protein_b0756_folding_GroEL_ES_3#	0.0023148148148148*mu [GroL]14[GroS]7_cis_with_7_adp_and_7_mg2 + 7.0 atp_c + 7.0 h2o_c + protein_b0756_GroEL_ES_folding_intermediate1 --> 7.0 adp_c + 7.0 h_c + 7.0 pi_c + protein_b0756_folding_GroEL_ES_constraint1 + protein_b0756_intermediate
#folding_protein_b0756_folding_GroEL_ES_5#	0.0023148148148148*mu [GroL]14[GroS]7_cis_with_7_adp_and_7_mg2 + 7.0 atp_c + 7.0 h2o_c + protein_b0756_GroEL_ES_folding_intermediate2 + 0.2714285726079957 protein_b0756_folding_GroEL_ES_constraint2 --> 7.0 adp_c + 7.0 h_c + 7.0 pi_c + protein_b0756_folded
#folding_protein_b0756_folding_GroEL_ES_6#	0.0023148148148148*mu [GroL]14[GroS]7_cis_with_7_adp_and_7_mg2 + 7.0 atp_c + 7.0 h2o_c + protein_b0756_GroEL_ES_folding_intermediate2 --> 7.0 adp_c + 7.0 h_c + 7.0 pi_c + protein_b0756_folding_GroEL_ES_constraint2 + protein_b0756_intermediate
#folding_protein_b0756_folding_spontaneous#	0.000226757369614512*mu Lon + 2.0 atp_c + 2.0 h2o_c + (1.84410049036326e-8*mu + 1.00000000434525)/(6.2699416672351e-7*mu + 1.47738412055175e-7) protein_b0756 + 1.1227902799999998 protein_biomass --> 2.0 adp_c + 0.8823529411764706 ala__L_c + 0.5294117647058824 arg__L_c + 0.47058823529411764 asn__L_c + 0.8235294117647058 asp__L_c + 0.11764705882352941 cys__L_c + 0.5588235294117647 gln__L_c + 0.5294…
#folding_protein_b0756_folding_Lon#	0.000226757369614512*mu Lon + 2.0 atp_c + 2.0 h2o_c + 0.029411764705882353 protein_b0756_intermediate + 1.1227902799999998 protein_biomass --> 2.0 adp_c + 0.8823529411764706 ala__L_c + 0.5294117647058824 arg__L_c + 0.47058823529411764 asn__L_c + 0.8235294117647058 asp__L_c + 0.11764705882352941 cys__L_c + 0.5588235294117647 gln__L_c + 0.5294117647058824 glu__L_c + 0.8823529411764706 gly_c + 2.0 h…
#folding_protein_b0171_folding_KJE_1#	0.000555555555555553*mu DnaJ_dim_mod_4:zn2 + 0.000555555555555553*mu DnaK_mono_bound_to_atp + h2o_c + 0.078971961 prosthetic_group_biomass + protein_b0171 --> h_c + pi_c + protein_b0171_KJE_folding_intermediate1
#folding_protein_b0171_folding_KJE_4#	0.000555555555555553*mu DnaJ_dim_mod_4:zn2 + 0.000555555555555553*mu DnaK_mono_bound_to_atp + h2o_c + 0.078971961 prosthetic_group_biomass + protein_b0171_intermediate --> h_c + pi_c + protein_b0171_KJE_folding_intermediate2
#folding_protein_b0171_folding_KJE_2#	0.00694444444444443*mu DnaK_mono_bound_to_atp + 0.00138888888888889*mu GrpE_dim + atp_c + protein_b0171_KJE_folding_intermediate1 + 0.07143807049389643 protein_b0171_folding_KJE_constraint1 --> adp_c + 0.078971961 prosthetic_group_biomass + protein_b0171_folded
#folding_protein_b0171_folding_KJE_3#	0.00694444444444443*mu DnaK_mono_bound_to_atp + 0.00138888888888889*mu GrpE_dim + atp_c + protein_b0171_KJE_folding_intermediate1 --> adp_c + 0.078971961 prosthetic_group_biomass + protein_b0171_folding_KJE_constraint1 + protein_b0171_intermediate
#folding_protein_b0171_folding_KJE_5#	0.00694444444444443*mu DnaK_mono_bound_to_atp + 0.00138888888888889*mu GrpE_dim + atp_c + protein_b0171_KJE_folding_intermediate2 + 0.2143142114816893 protein_b0171_folding_KJE_constraint2 --> adp_c + 0.078971961 prosthetic_group_biomass + protein_b0171_folded
#folding_protein_b0171_folding_KJE_6#	0.00694444444444443*mu DnaK_mono_bound_to_atp + 0.00138888888888889*mu GrpE_dim + atp_c + protein_b0171_KJE_folding_intermediate2 --> adp_c + 0.078971961 prosthetic_group_biomass + protein_b0171_folding_KJE_constraint2 + protein_b0171_intermediate
#folding_protein_b0171_folding_GroEL_ES_1#	5.55555555555555e-6*mu [GroL]14[GroS]7_cis_with_7_adp_and_7_mg2 + protein_b0171 + 5.55555555555555e-6*mu transGroES_hepta --> protein_b0171_GroEL_ES_folding_intermediate1
#folding_protein_b0171_folding_GroEL_ES_4#	5.55555555555555e-6*mu [GroL]14[GroS]7_cis_with_7_adp_and_7_mg2 + protein_b0171_intermediate + 5.55555555555555e-6*mu transGroES_hepta --> protein_b0171_GroEL_ES_folding_intermediate2
#folding_protein_b0171_folding_GroEL_ES_2#	0.0023148148148148*mu [GroL]14[GroS]7_cis_with_7_adp_and_7_mg2 + 7.0 atp_c + 7.0 h2o_c + protein_b0171_GroEL_ES_folding_intermediate1 + 0.014287614098779287 protein_b0171_folding_GroEL_ES_constraint1 --> 7.0 adp_c + 7.0 h_c + 7.0 pi_c + protein_b0171_folded
#folding_protein_b0171_folding_GroEL_ES_3#	0.0023148148148148*mu [GroL]14[GroS]7_cis_with_7_adp_and_7_mg2 + 7.0 atp_c + 7.0 h2o_c + protein_b0171_GroEL_ES_folding_intermediate1 --> 7.0 adp_c + 7.0 h_c + 7.0 pi_c + protein_b0171_folding_GroEL_ES_constraint1 + protein_b0171_intermediate
#folding_protein_b0171_folding_GroEL_ES_5#	0.0023148148148148*mu [GroL]14[GroS]7_cis_with_7_adp_and_7_mg2 + 7.0 atp_c + 7.0 h2o_c + protein_b0171_GroEL_ES_folding_intermediate2 + 0.27146466787680645 protein_b0171_folding_GroEL_ES_constraint2 --> 7.0 adp_c + 7.0 h_c + 7.0 pi_c + protein_b0171_folded
#folding_protein_b0171_folding_GroEL_ES_6#	0.0023148148148148*mu [GroL]14[GroS]7_cis_with_7_adp_and_7_mg2 + 7.0 atp_c + 7.0 h2o_c + protein_b0171_GroEL_ES_folding_intermediate2 --> 7.0 adp_c + 7.0 h_c + 7.0 pi_c + protein_b0171_folding_GroEL_ES_constraint2 + protein_b0171_intermediate
#folding_protein_b0171_folding_spontaneous#	0.000226757369614512*mu Lon + 2.0 atp_c + 2.0 h2o_c + (1.17222824889861e-6*mu + 1.00013298691455)/(2.81334779735666e-5*mu + 0.00319168594920453) protein_b0171 + 1.07661617 protein_biomass --> 2.0 adp_c + 1.1666666666666665 ala__L_c + 0.5833333333333333 arg__L_c + 0.4583333333333333 asn__L_c + 0.5 asp__L_c + 0.08333333333333333 cys__L_c + 0.16666666666666666 gln__L_c + 0.625 glu__L_c + 0.958333333…
#folding_protein_b0171_folding_Lon#	0.000226757369614512*mu Lon + 2.0 atp_c + 2.0 h2o_c + 0.041666666666666664 protein_b0171_intermediate + 1.07661617 protein_biomass --> 2.0 adp_c + 1.1666666666666665 ala__L_c + 0.5833333333333333 arg__L_c + 0.4583333333333333 asn__L_c + 0.5 asp__L_c + 0.08333333333333333 cys__L_c + 0.16666666666666666 gln__L_c + 0.625 glu__L_c + 0.9583333333333333 gly_c + 2.0 h_c + 0.125 his__L_c + 0.541666666666…
#folding_protein_b3544_folding_KJE_1#	0.000555555555555553*mu DnaJ_dim_mod_4:zn2 + 0.000555555555555553*mu DnaK_mono_bound_to_atp + h2o_c + 0.078971961 prosthetic_group_biomass + protein_b3544 --> h_c + pi_c + protein_b3544_KJE_folding_intermediate1
#folding_protein_b3544_folding_KJE_4#	0.000555555555555553*mu DnaJ_dim_mod_4:zn2 + 0.000555555555555553*mu DnaK_mono_bound_to_atp + h2o_c + 0.078971961 prosthetic_group_biomass + protein_b3544_intermediate --> h_c + pi_c + protein_b3544_KJE_folding_intermediate2
#folding_protein_b3544_folding_KJE_2#	0.00694444444444443*mu DnaK_mono_bound_to_atp + 0.00138888888888889*mu GrpE_dim + atp_c + protein_b3544_KJE_folding_intermediate1 + protein_b3544_folding_KJE_constraint1 --> adp_c + 0.078971961 prosthetic_group_biomass + protein_b3544_folded
#folding_protein_b3544_folding_KJE_3#	0.00694444444444443*mu DnaK_mono_bound_to_atp + 0.00138888888888889*mu GrpE_dim + atp_c + protein_b3544_KJE_folding_intermediate1 --> adp_c + 0.078971961 prosthetic_group_biomass + protein_b3544_folding_KJE_constraint1 + protein_b3544_intermediate
#folding_protein_b3544_folding_KJE_5#	0.00694444444444443*mu DnaK_mono_bound_to_atp + 0.00138888888888889*mu GrpE_dim + atp_c + protein_b3544_KJE_folding_intermediate2 + 3.0 protein_b3544_folding_KJE_constraint2 --> adp_c + 0.078971961 prosthetic_group_biomass + protein_b3544_folded
#folding_protein_b3544_folding_KJE_6#	0.00694444444444443*mu DnaK_mono_bound_to_atp + 0.00138888888888889*mu GrpE_dim + atp_c + protein_b3544_KJE_folding_intermediate2 --> adp_c + 0.078971961 prosthetic_group_biomass + protein_b3544_folding_KJE_constraint2 + protein_b3544_intermediate
#folding_protein_b3544_folding_GroEL_ES_1#	5.55555555555555e-6*mu [GroL]14[GroS]7_cis_with_7_adp_and_7_mg2 + protein_b3544 + 5.55555555555555e-6*mu transGroES_hepta --> protein_b3544_GroEL_ES_folding_intermediate1
#folding_protein_b3544_folding_GroEL_ES_4#	5.55555555555555e-6*mu [GroL]14[GroS]7_cis_with_7_adp_and_7_mg2 + protein_b3544_intermediate + 5.55555555555555e-6*mu transGroES_hepta --> protein_b3544_GroEL_ES_folding_intermediate2
#folding_protein_b3544_folding_GroEL_ES_2#	0.0023148148148148*mu [GroL]14[GroS]7_cis_with_7_adp_and_7_mg2 + 7.0 atp_c + 7.0 h2o_c + protein_b3544_GroEL_ES_folding_intermediate1 + 0.2 protein_b3544_folding_GroEL_ES_constraint1 --> 7.0 adp_c + 7.0 h_c + 7.0 pi_c + protein_b3544_folded
#folding_protein_b3544_folding_GroEL_ES_3#	0.0023148148148148*mu [GroL]14[GroS]7_cis_with_7_adp_and_7_mg2 + 7.0 atp_c + 7.0 h2o_c + protein_b3544_GroEL_ES_folding_intermediate1 --> 7.0 adp_c + 7.0 h_c + 7.0 pi_c + protein_b3544_folding_GroEL_ES_constraint1 + protein_b3544_intermediate
#folding_protein_b3544_folding_GroEL_ES_5#	0.0023148148148148*mu [GroL]14[GroS]7_cis_with_7_adp_and_7_mg2 + 7.0 atp_c + 7.0 h2o_c + protein_b3544_GroEL_ES_folding_intermediate2 + 3.8 protein_b3544_folding_GroEL_ES_constraint2 --> 7.0 adp_c + 7.0 h_c + 7.0 pi_c + protein_b3544_folded
#folding_protein_b3544_folding_GroEL_ES_6#	0.0023148148148148*mu [GroL]14[GroS]7_cis_with_7_adp_and_7_mg2 + 7.0 atp_c + 7.0 h2o_c + protein_b3544_GroEL_ES_folding_intermediate2 --> 7.0 adp_c + 7.0 h_c + 7.0 pi_c + protein_b3544_folding_GroEL_ES_constraint2 + protein_b3544_intermediate
#folding_protein_b3544_folding_spontaneous#	0.000226757369614512*mu Lon + 2.0 atp_c + 2.0 h2o_c + (0.0400074687141443*mu + 1.0)/(2.12039584184965*mu + 1.32927122282468e-15) protein_b3544 + 1.1375460483018869 protein_biomass --> 2.0 adp_c + 0.8490566037735848 ala__L_c + 0.33962264150943394 arg__L_c + 0.43396226415094336 asn__L_c + 0.6792452830188679 asp__L_c + 0.07547169811320754 cys__L_c + 0.49056603773584906 gln__L_c + 0.6037735849056604 …
#folding_protein_b3544_folding_Lon#	0.000226757369614512*mu Lon + 2.0 atp_c + 2.0 h2o_c + 0.018867924528301886 protein_b3544_intermediate + 1.1375460483018869 protein_biomass --> 2.0 adp_c + 0.8490566037735848 ala__L_c + 0.33962264150943394 arg__L_c + 0.43396226415094336 asn__L_c + 0.6792452830188679 asp__L_c + 0.07547169811320754 cys__L_c + 0.49056603773584906 gln__L_c + 0.6037735849056604 glu__L_c + 0.6415094339622641 gly_c + 2.0…
#folding_protein_b2600_folding_KJE_1#	0.000555555555555553*mu DnaJ_dim_mod_4:zn2 + 0.000555555555555553*mu DnaK_mono_bound_to_atp + h2o_c + 0.078971961 prosthetic_group_biomass + protein_b2600 --> h_c + pi_c + protein_b2600_KJE_folding_intermediate1
#folding_protein_b2600_folding_KJE_4#	0.000555555555555553*mu DnaJ_dim_mod_4:zn2 + 0.000555555555555553*mu DnaK_mono_bound_to_atp + h2o_c + 0.078971961 prosthetic_group_biomass + protein_b2600_intermediate --> h_c + pi_c + protein_b2600_KJE_folding_intermediate2
#folding_protein_b2600_folding_KJE_2#	0.00694444444444443*mu DnaK_mono_bound_to_atp + 0.00138888888888889*mu GrpE_dim + atp_c + protein_b2600_KJE_folding_intermediate1 + 0.21434131665297163 protein_b2600_folding_KJE_constraint1 --> adp_c + 0.078971961 prosthetic_group_biomass + protein_b2600_folded
#folding_protein_b2600_folding_KJE_3#	0.00694444444444443*mu DnaK_mono_bound_to_atp + 0.00138888888888889*mu GrpE_dim + atp_c + protein_b2600_KJE_folding_intermediate1 --> adp_c + 0.078971961 prosthetic_group_biomass + protein_b2600_folding_KJE_constraint1 + protein_b2600_intermediate
#folding_protein_b2600_folding_KJE_5#	0.00694444444444443*mu DnaK_mono_bound_to_atp + 0.00138888888888889*mu GrpE_dim + atp_c + protein_b2600_KJE_folding_intermediate2 + 0.6430239499589149 protein_b2600_folding_KJE_constraint2 --> adp_c + 0.078971961 prosthetic_group_biomass + protein_b2600_folded
#folding_protein_b2600_folding_KJE_6#	0.00694444444444443*mu DnaK_mono_bound_to_atp + 0.00138888888888889*mu GrpE_dim + atp_c + protein_b2600_KJE_folding_intermediate2 --> adp_c + 0.078971961 prosthetic_group_biomass + protein_b2600_folding_KJE_constraint2 + protein_b2600_intermediate
#folding_protein_b2600_folding_GroEL_ES_1#	5.55555555555555e-6*mu [GroL]14[GroS]7_cis_with_7_adp_and_7_mg2 + protein_b2600 + 5.55555555555555e-6*mu transGroES_hepta --> protein_b2600_GroEL_ES_folding_intermediate1
#folding_protein_b2600_folding_GroEL_ES_4#	5.55555555555555e-6*mu [GroL]14[GroS]7_cis_with_7_adp_and_7_mg2 + protein_b2600_intermediate + 5.55555555555555e-6*mu transGroES_hepta --> protein_b2600_GroEL_ES_folding_intermediate2
#folding_protein_b2600_folding_GroEL_ES_2#	0.0023148148148148*mu [GroL]14[GroS]7_cis_with_7_adp_and_7_mg2 + 7.0 atp_c + 7.0 h2o_c + protein_b2600_GroEL_ES_folding_intermediate1 + 0.042868263330594326 protein_b2600_folding_GroEL_ES_constraint1 --> 7.0 adp_c + 7.0 h_c + 7.0 pi_c + protein_b2600_folded
#folding_protein_b2600_folding_GroEL_ES_3#	0.0023148148148148*mu [GroL]14[GroS]7_cis_with_7_adp_and_7_mg2 + 7.0 atp_c + 7.0 h2o_c + protein_b2600_GroEL_ES_folding_intermediate1 --> 7.0 adp_c + 7.0 h_c + 7.0 pi_c + protein_b2600_folding_GroEL_ES_constraint1 + protein_b2600_intermediate
#folding_protein_b2600_folding_GroEL_ES_5#	0.0023148148148148*mu [GroL]14[GroS]7_cis_with_7_adp_and_7_mg2 + 7.0 atp_c + 7.0 h2o_c + protein_b2600_GroEL_ES_folding_intermediate2 + 0.8144970032812922 protein_b2600_folding_GroEL_ES_constraint2 --> 7.0 adp_c + 7.0 h_c + 7.0 pi_c + protein_b2600_folded
#folding_protein_b2600_folding_GroEL_ES_6#	0.0023148148148148*mu [GroL]14[GroS]7_cis_with_7_adp_and_7_mg2 + 7.0 atp_c + 7.0 h2o_c + protein_b2600_GroEL_ES_folding_intermediate2 --> 7.0 adp_c + 7.0 h_c + 7.0 pi_c + protein_b2600_folding_GroEL_ES_constraint2 + protein_b2600_intermediate
#folding_protein_b2600_folding_spontaneous#	0.000226757369614512*mu Lon + 2.0 atp_c + 2.0 h2o_c + (5.12728722105013e-9*mu + 1.00025947771387)/(1.89709627178855e-7*mu + 0.00960067541310325) protein_b2600 + 1.136080277837838 protein_biomass --> 2.0 adp_c + 0.945945945945946 ala__L_c + 0.7297297297297298 arg__L_c + 0.21621621621621623 asn__L_c + 0.5945945945945946 asp__L_c + 0.08108108108108109 cys__L_c + 0.5945945945945946 gln__L_c + 0.75675…
#folding_protein_b2600_folding_Lon#	0.000226757369614512*mu Lon + 2.0 atp_c + 2.0 h2o_c + 0.02702702702702703 protein_b2600_intermediate + 1.136080277837838 protein_biomass --> 2.0 adp_c + 0.945945945945946 ala__L_c + 0.7297297297297298 arg__L_c + 0.21621621621621623 asn__L_c + 0.5945945945945946 asp__L_c + 0.08108108108108109 cys__L_c + 0.5945945945945946 gln__L_c + 0.7567567567567568 glu__L_c + 0.6486486486486487 gly_c + 2.0 h_c …
#folding_protein_b1901_folding_KJE_1#	0.000555555555555553*mu DnaJ_dim_mod_4:zn2 + 0.000555555555555553*mu DnaK_mono_bound_to_atp + h2o_c + 0.078971961 prosthetic_group_biomass + protein_b1901 --> h_c + pi_c + protein_b1901_KJE_folding_intermediate1
#folding_protein_b1901_folding_KJE_4#	0.000555555555555553*mu DnaJ_dim_mod_4:zn2 + 0.000555555555555553*mu DnaK_mono_bound_to_atp + h2o_c + 0.078971961 prosthetic_group_biomass + protein_b1901_intermediate --> h_c + pi_c + protein_b1901_KJE_folding_intermediate2
#folding_protein_b1901_folding_KJE_2#	0.00694444444444443*mu DnaK_mono_bound_to_atp + 0.00138888888888889*mu GrpE_dim + atp_c + protein_b1901_KJE_folding_intermediate1 + 0.4285792217262161 protein_b1901_folding_KJE_constraint1 --> adp_c + 0.078971961 prosthetic_group_biomass + protein_b1901_folded
#folding_protein_b1901_folding_KJE_3#	0.00694444444444443*mu DnaK_mono_bound_to_atp + 0.00138888888888889*mu GrpE_dim + atp_c + protein_b1901_KJE_folding_intermediate1 --> adp_c + 0.078971961 prosthetic_group_biomass + protein_b1901_folding_KJE_constraint1 + protein_b1901_intermediate
#folding_protein_b1901_folding_KJE_5#	0.00694444444444443*mu DnaK_mono_bound_to_atp + 0.00138888888888889*mu GrpE_dim + atp_c + protein_b1901_KJE_folding_intermediate2 + 1.2857376651786483 protein_b1901_folding_KJE_constraint2 --> adp_c + 0.078971961 prosthetic_group_biomass + protein_b1901_folded
#folding_protein_b1901_folding_KJE_6#	0.00694444444444443*mu DnaK_mono_bound_to_atp + 0.00138888888888889*mu GrpE_dim + atp_c + protein_b1901_KJE_folding_intermediate2 --> adp_c + 0.078971961 prosthetic_group_biomass + protein_b1901_folding_KJE_constraint2 + protein_b1901_intermediate
#folding_protein_b1901_folding_GroEL_ES_1#	5.55555555555555e-6*mu [GroL]14[GroS]7_cis_with_7_adp_and_7_mg2 + protein_b1901 + 5.55555555555555e-6*mu transGroES_hepta --> protein_b1901_GroEL_ES_folding_intermediate1
#folding_protein_b1901_folding_GroEL_ES_4#	5.55555555555555e-6*mu [GroL]14[GroS]7_cis_with_7_adp_and_7_mg2 + protein_b1901_intermediate + 5.55555555555555e-6*mu transGroES_hepta --> protein_b1901_GroEL_ES_folding_intermediate2
#folding_protein_b1901_folding_GroEL_ES_2#	0.0023148148148148*mu [GroL]14[GroS]7_cis_with_7_adp_and_7_mg2 + 7.0 atp_c + 7.0 h2o_c + protein_b1901_GroEL_ES_folding_intermediate1 + 0.08571584434524322 protein_b1901_folding_GroEL_ES_constraint1 --> 7.0 adp_c + 7.0 h_c + 7.0 pi_c + protein_b1901_folded
#folding_protein_b1901_folding_GroEL_ES_3#	0.0023148148148148*mu [GroL]14[GroS]7_cis_with_7_adp_and_7_mg2 + 7.0 atp_c + 7.0 h2o_c + protein_b1901_GroEL_ES_folding_intermediate1 --> 7.0 adp_c + 7.0 h_c + 7.0 pi_c + protein_b1901_folding_GroEL_ES_constraint1 + protein_b1901_intermediate
#folding_protein_b1901_folding_GroEL_ES_5#	0.0023148148148148*mu [GroL]14[GroS]7_cis_with_7_adp_and_7_mg2 + 7.0 atp_c + 7.0 h2o_c + protein_b1901_GroEL_ES_folding_intermediate2 + 1.628601042559621 protein_b1901_folding_GroEL_ES_constraint2 --> 7.0 adp_c + 7.0 h_c + 7.0 pi_c + protein_b1901_folded
#folding_protein_b1901_folding_GroEL_ES_6#	0.0023148148148148*mu [GroL]14[GroS]7_cis_with_7_adp_and_7_mg2 + 7.0 atp_c + 7.0 h2o_c + protein_b1901_GroEL_ES_folding_intermediate2 --> 7.0 adp_c + 7.0 h_c + 7.0 pi_c + protein_b1901_folding_GroEL_ES_constraint2 + protein_b1901_intermediate
#folding_protein_b1901_folding_spontaneous#	0.000226757369614512*mu Lon + 2.0 atp_c + 2.0 h2o_c + (0.00144638328532774*mu + 1.00001818402784)/(0.0462842651304878*mu + 0.000581888890802691) protein_b1901 + 1.11060888375 protein_biomass --> 2.0 adp_c + 1.1875 ala__L_c + 0.25 arg__L_c + 0.3125 asn__L_c + 0.65625 asp__L_c + 0.03125 cys__L_c + 0.375 gln__L_c + 0.65625 glu__L_c + 0.9375 gly_c + 2.0 h_c + 0.125 his__L_c + 0.53125 ile__L_c + 0.718…
#folding_protein_b1901_folding_Lon#	0.000226757369614512*mu Lon + 2.0 atp_c + 2.0 h2o_c + 0.03125 protein_b1901_intermediate + 1.11060888375 protein_biomass --> 2.0 adp_c + 1.1875 ala__L_c + 0.25 arg__L_c + 0.3125 asn__L_c + 0.65625 asp__L_c + 0.03125 cys__L_c + 0.375 gln__L_c + 0.65625 glu__L_c + 0.9375 gly_c + 2.0 h_c + 0.125 his__L_c + 0.53125 ile__L_c + 0.71875 leu__L_c + lys__L_c + 0.40625 met__L_c + 0.40625 phe__L_c + 2.0 pi_…
#folding_protein_b1395_folding_KJE_1#	0.000555555555555553*mu DnaJ_dim_mod_4:zn2 + 0.000555555555555553*mu DnaK_mono_bound_to_atp + h2o_c + 0.078971961 prosthetic_group_biomass + protein_b1395 --> h_c + pi_c + protein_b1395_KJE_folding_intermediate1
#folding_protein_b1395_folding_KJE_4#	0.000555555555555553*mu DnaJ_dim_mod_4:zn2 + 0.000555555555555553*mu DnaK_mono_bound_to_atp + h2o_c + 0.078971961 prosthetic_group_biomass + protein_b1395_intermediate --> h_c + pi_c + protein_b1395_KJE_folding_intermediate2
#folding_protein_b1395_folding_KJE_2#	0.00694444444444443*mu DnaK_mono_bound_to_atp + 0.00138888888888889*mu GrpE_dim + atp_c + protein_b1395_KJE_folding_intermediate1 + 0.5714287683237567 protein_b1395_folding_KJE_constraint1 --> adp_c + 0.078971961 prosthetic_group_biomass + protein_b1395_folded
#folding_protein_b1395_folding_KJE_3#	0.00694444444444443*mu DnaK_mono_bound_to_atp + 0.00138888888888889*mu GrpE_dim + atp_c + protein_b1395_KJE_folding_intermediate1 --> adp_c + 0.078971961 prosthetic_group_biomass + protein_b1395_folding_KJE_constraint1 + protein_b1395_intermediate
#folding_protein_b1395_folding_KJE_5#	0.00694444444444443*mu DnaK_mono_bound_to_atp + 0.00138888888888889*mu GrpE_dim + atp_c + protein_b1395_KJE_folding_intermediate2 + 1.7142863049712698 protein_b1395_folding_KJE_constraint2 --> adp_c + 0.078971961 prosthetic_group_biomass + protein_b1395_folded
#folding_protein_b1395_folding_KJE_6#	0.00694444444444443*mu DnaK_mono_bound_to_atp + 0.00138888888888889*mu GrpE_dim + atp_c + protein_b1395_KJE_folding_intermediate2 --> adp_c + 0.078971961 prosthetic_group_biomass + protein_b1395_folding_KJE_constraint2 + protein_b1395_intermediate
#folding_protein_b1395_folding_GroEL_ES_1#	5.55555555555555e-6*mu [GroL]14[GroS]7_cis_with_7_adp_and_7_mg2 + protein_b1395 + 5.55555555555555e-6*mu transGroES_hepta --> protein_b1395_GroEL_ES_folding_intermediate1
#folding_protein_b1395_folding_GroEL_ES_4#	5.55555555555555e-6*mu [GroL]14[GroS]7_cis_with_7_adp_and_7_mg2 + protein_b1395_intermediate + 5.55555555555555e-6*mu transGroES_hepta --> protein_b1395_GroEL_ES_folding_intermediate2
#folding_protein_b1395_folding_GroEL_ES_2#	0.0023148148148148*mu [GroL]14[GroS]7_cis_with_7_adp_and_7_mg2 + 7.0 atp_c + 7.0 h2o_c + protein_b1395_GroEL_ES_folding_intermediate1 + 0.11428575366475133 protein_b1395_folding_GroEL_ES_constraint1 --> 7.0 adp_c + 7.0 h_c + 7.0 pi_c + protein_b1395_folded
#folding_protein_b1395_folding_GroEL_ES_3#	0.0023148148148148*mu [GroL]14[GroS]7_cis_with_7_adp_and_7_mg2 + 7.0 atp_c + 7.0 h2o_c + protein_b1395_GroEL_ES_folding_intermediate1 --> 7.0 adp_c + 7.0 h_c + 7.0 pi_c + protein_b1395_folding_GroEL_ES_constraint1 + protein_b1395_intermediate
#folding_protein_b1395_folding_GroEL_ES_5#	0.0023148148148148*mu [GroL]14[GroS]7_cis_with_7_adp_and_7_mg2 + 7.0 atp_c + 7.0 h2o_c + protein_b1395_GroEL_ES_folding_intermediate2 + 2.171429319630275 protein_b1395_folding_GroEL_ES_constraint2 --> 7.0 adp_c + 7.0 h_c + 7.0 pi_c + protein_b1395_folded
#folding_protein_b1395_folding_GroEL_ES_6#	0.0023148148148148*mu [GroL]14[GroS]7_cis_with_7_adp_and_7_mg2 + 7.0 atp_c + 7.0 h2o_c + protein_b1395_GroEL_ES_folding_intermediate2 --> 7.0 adp_c + 7.0 h_c + 7.0 pi_c + protein_b1395_folding_GroEL_ES_constraint2 + protein_b1395_intermediate
#folding_protein_b1395_folding_spontaneous#	0.000226757369614512*mu Lon + 2.0 atp_c + 2.0 h2o_c + (9.34252644047752e-9*mu + 1.00000034456657)/(4.39098742702444e-7*mu + 1.61946289901048e-5) protein_b1395 + 1.1005308757446808 protein_biomass --> 2.0 adp_c + 1.2765957446808511 ala__L_c + 0.6170212765957447 arg__L_c + 0.2553191489361702 asn__L_c + 0.40425531914893614 asp__L_c + 0.1276595744680851 cys__L_c + 0.48936170212765956 gln__L_c + 0.744…
#folding_protein_b1395_folding_Lon#	0.000226757369614512*mu Lon + 2.0 atp_c + 2.0 h2o_c + 0.02127659574468085 protein_b1395_intermediate + 1.1005308757446808 protein_biomass --> 2.0 adp_c + 1.2765957446808511 ala__L_c + 0.6170212765957447 arg__L_c + 0.2553191489361702 asn__L_c + 0.40425531914893614 asp__L_c + 0.1276595744680851 cys__L_c + 0.48936170212765956 gln__L_c + 0.7446808510638298 glu__L_c + 0.7021276595744681 gly_c + 2.0 h_…
#folding_protein_b0306_folding_KJE_1#	0.000555555555555553*mu DnaJ_dim_mod_4:zn2 + 0.000555555555555553*mu DnaK_mono_bound_to_atp + h2o_c + 0.078971961 prosthetic_group_biomass + protein_b0306 --> h_c + pi_c + protein_b0306_KJE_folding_intermediate1
#folding_protein_b0306_folding_KJE_4#	0.000555555555555553*mu DnaJ_dim_mod_4:zn2 + 0.000555555555555553*mu DnaK_mono_bound_to_atp + h2o_c + 0.078971961 prosthetic_group_biomass + protein_b0306_intermediate --> h_c + pi_c + protein_b0306_KJE_folding_intermediate2
#folding_protein_b0306_folding_KJE_2#	0.00694444444444443*mu DnaK_mono_bound_to_atp + 0.00138888888888889*mu GrpE_dim + atp_c + protein_b0306_KJE_folding_intermediate1 + 0.3128388269116246 protein_b0306_folding_KJE_constraint1 --> adp_c + 0.078971961 prosthetic_group_biomass + protein_b0306_folded
#folding_protein_b0306_folding_KJE_3#	0.00694444444444443*mu DnaK_mono_bound_to_atp + 0.00138888888888889*mu GrpE_dim + atp_c + protein_b0306_KJE_folding_intermediate1 --> adp_c + 0.078971961 prosthetic_group_biomass + protein_b0306_folding_KJE_constraint1 + protein_b0306_intermediate
#folding_protein_b0306_folding_KJE_5#	0.00694444444444443*mu DnaK_mono_bound_to_atp + 0.00138888888888889*mu GrpE_dim + atp_c + protein_b0306_KJE_folding_intermediate2 + 0.9385164807348737 protein_b0306_folding_KJE_constraint2 --> adp_c + 0.078971961 prosthetic_group_biomass + protein_b0306_folded
#folding_protein_b0306_folding_KJE_6#	0.00694444444444443*mu DnaK_mono_bound_to_atp + 0.00138888888888889*mu GrpE_dim + atp_c + protein_b0306_KJE_folding_intermediate2 --> adp_c + 0.078971961 prosthetic_group_biomass + protein_b0306_folding_KJE_constraint2 + protein_b0306_intermediate
#folding_protein_b0306_folding_GroEL_ES_1#	5.55555555555555e-6*mu [GroL]14[GroS]7_cis_with_7_adp_and_7_mg2 + protein_b0306 + 5.55555555555555e-6*mu transGroES_hepta --> protein_b0306_GroEL_ES_folding_intermediate1
#folding_protein_b0306_folding_GroEL_ES_4#	5.55555555555555e-6*mu [GroL]14[GroS]7_cis_with_7_adp_and_7_mg2 + protein_b0306_intermediate + 5.55555555555555e-6*mu transGroES_hepta --> protein_b0306_GroEL_ES_folding_intermediate2
#folding_protein_b0306_folding_GroEL_ES_2#	0.0023148148148148*mu [GroL]14[GroS]7_cis_with_7_adp_and_7_mg2 + 7.0 atp_c + 7.0 h2o_c + protein_b0306_GroEL_ES_folding_intermediate1 + 0.06256776538232492 protein_b0306_folding_GroEL_ES_constraint1 --> 7.0 adp_c + 7.0 h_c + 7.0 pi_c + protein_b0306_folded
#folding_protein_b0306_folding_GroEL_ES_3#	0.0023148148148148*mu [GroL]14[GroS]7_cis_with_7_adp_and_7_mg2 + 7.0 atp_c + 7.0 h2o_c + protein_b0306_GroEL_ES_folding_intermediate1 --> 7.0 adp_c + 7.0 h_c + 7.0 pi_c + protein_b0306_folding_GroEL_ES_constraint1 + protein_b0306_intermediate
#folding_protein_b0306_folding_GroEL_ES_5#	0.0023148148148148*mu [GroL]14[GroS]7_cis_with_7_adp_and_7_mg2 + 7.0 atp_c + 7.0 h2o_c + protein_b0306_GroEL_ES_folding_intermediate2 + 1.1887875422641734 protein_b0306_folding_GroEL_ES_constraint2 --> 7.0 adp_c + 7.0 h_c + 7.0 pi_c + protein_b0306_folded
#folding_protein_b0306_folding_GroEL_ES_6#	0.0023148148148148*mu [GroL]14[GroS]7_cis_with_7_adp_and_7_mg2 + 7.0 atp_c + 7.0 h2o_c + protein_b0306_GroEL_ES_folding_intermediate2 --> 7.0 adp_c + 7.0 h_c + 7.0 pi_c + protein_b0306_folding_GroEL_ES_constraint2 + protein_b0306_intermediate
#folding_protein_b0306_folding_spontaneous#	0.000226757369614512*mu Lon + 2.0 atp_c + 2.0 h2o_c + (0.538650078210765*mu + 1.09493589419069)/(12.3889517988476*mu + 2.18352556638578) protein_b0306 + 1.130698156521739 protein_biomass --> 2.0 adp_c + 0.9565217391304348 ala__L_c + 0.5217391304347826 arg__L_c + 0.3913043478260869 asn__L_c + 0.4782608695652174 asp__L_c + 0.3913043478260869 cys__L_c + 0.30434782608695654 gln__L_c + 0.6956521739130…
#folding_protein_b0306_folding_Lon#	0.000226757369614512*mu Lon + 2.0 atp_c + 2.0 h2o_c + 0.043478260869565216 protein_b0306_intermediate + 1.130698156521739 protein_biomass --> 2.0 adp_c + 0.9565217391304348 ala__L_c + 0.5217391304347826 arg__L_c + 0.3913043478260869 asn__L_c + 0.4782608695652174 asp__L_c + 0.3913043478260869 cys__L_c + 0.30434782608695654 gln__L_c + 0.6956521739130435 glu__L_c + 0.8260869565217391 gly_c + 2.0 h_c…
#folding_protein_b1086_folding_KJE_1#	0.000555555555555553*mu DnaJ_dim_mod_4:zn2 + 0.000555555555555553*mu DnaK_mono_bound_to_atp + h2o_c + 0.078971961 prosthetic_group_biomass + protein_b1086 --> h_c + pi_c + protein_b1086_KJE_folding_intermediate1
#folding_protein_b1086_folding_KJE_4#	0.000555555555555553*mu DnaJ_dim_mod_4:zn2 + 0.000555555555555553*mu DnaK_mono_bound_to_atp + h2o_c + 0.078971961 prosthetic_group_biomass + protein_b1086_intermediate --> h_c + pi_c + protein_b1086_KJE_folding_intermediate2
#folding_protein_b1086_folding_KJE_2#	0.00694444444444443*mu DnaK_mono_bound_to_atp + 0.00138888888888889*mu GrpE_dim + atp_c + protein_b1086_KJE_folding_intermediate1 + 0.17857469025851883 protein_b1086_folding_KJE_constraint1 --> adp_c + 0.078971961 prosthetic_group_biomass + protein_b1086_folded
#folding_protein_b1086_folding_KJE_3#	0.00694444444444443*mu DnaK_mono_bound_to_atp + 0.00138888888888889*mu GrpE_dim + atp_c + protein_b1086_KJE_folding_intermediate1 --> adp_c + 0.078971961 prosthetic_group_biomass + protein_b1086_folding_KJE_constraint1 + protein_b1086_intermediate
#folding_protein_b1086_folding_KJE_5#	0.00694444444444443*mu DnaK_mono_bound_to_atp + 0.00138888888888889*mu GrpE_dim + atp_c + protein_b1086_KJE_folding_intermediate2 + 0.5357240707755565 protein_b1086_folding_KJE_constraint2 --> adp_c + 0.078971961 prosthetic_group_biomass + protein_b1086_folded
#folding_protein_b1086_folding_KJE_6#	0.00694444444444443*mu DnaK_mono_bound_to_atp + 0.00138888888888889*mu GrpE_dim + atp_c + protein_b1086_KJE_folding_intermediate2 --> adp_c + 0.078971961 prosthetic_group_biomass + protein_b1086_folding_KJE_constraint2 + protein_b1086_intermediate
#folding_protein_b1086_folding_GroEL_ES_1#	5.55555555555555e-6*mu [GroL]14[GroS]7_cis_with_7_adp_and_7_mg2 + protein_b1086 + 5.55555555555555e-6*mu transGroES_hepta --> protein_b1086_GroEL_ES_folding_intermediate1
#folding_protein_b1086_folding_GroEL_ES_4#	5.55555555555555e-6*mu [GroL]14[GroS]7_cis_with_7_adp_and_7_mg2 + protein_b1086_intermediate + 5.55555555555555e-6*mu transGroES_hepta --> protein_b1086_GroEL_ES_folding_intermediate2
#folding_protein_b1086_folding_GroEL_ES_2#	0.0023148148148148*mu [GroL]14[GroS]7_cis_with_7_adp_and_7_mg2 + 7.0 atp_c + 7.0 h2o_c + protein_b1086_GroEL_ES_folding_intermediate1 + 0.03571493805170376 protein_b1086_folding_GroEL_ES_constraint1 --> 7.0 adp_c + 7.0 h_c + 7.0 pi_c + protein_b1086_folded
#folding_protein_b1086_folding_GroEL_ES_3#	0.0023148148148148*mu [GroL]14[GroS]7_cis_with_7_adp_and_7_mg2 + 7.0 atp_c + 7.0 h2o_c + protein_b1086_GroEL_ES_folding_intermediate1 --> 7.0 adp_c + 7.0 h_c + 7.0 pi_c + protein_b1086_folding_GroEL_ES_constraint1 + protein_b1086_intermediate
#folding_protein_b1086_folding_GroEL_ES_5#	0.0023148148148148*mu [GroL]14[GroS]7_cis_with_7_adp_and_7_mg2 + 7.0 atp_c + 7.0 h2o_c + protein_b1086_GroEL_ES_folding_intermediate2 + 0.6785838229823714 protein_b1086_folding_GroEL_ES_constraint2 --> 7.0 adp_c + 7.0 h_c + 7.0 pi_c + protein_b1086_folded
#folding_protein_b1086_folding_GroEL_ES_6#	0.0023148148148148*mu [GroL]14[GroS]7_cis_with_7_adp_and_7_mg2 + 7.0 atp_c + 7.0 h2o_c + protein_b1086_GroEL_ES_folding_intermediate2 --> 7.0 adp_c + 7.0 h_c + 7.0 pi_c + protein_b1086_folding_GroEL_ES_constraint2 + protein_b1086_intermediate
#folding_protein_b1086_folding_spontaneous#	0.000226757369614512*mu Lon + 2.0 atp_c + 2.0 h2o_c + (2.01675849451293e-7*mu + 1.00001826544771)/(6.25195133299008e-6*mu + 0.000566228878868824) protein_b1086 + 1.1626534361290324 protein_biomass --> 2.0 adp_c + 0.8387096774193548 ala__L_c + 1.064516129032258 arg__L_c + 0.1935483870967742 asn__L_c + 0.45161290322580644 asp__L_c + 0.06451612903225806 cys__L_c + 0.45161290322580644 gln__L_c + 0.83…
#folding_protein_b1086_folding_Lon#	0.000226757369614512*mu Lon + 2.0 atp_c + 2.0 h2o_c + 0.03225806451612903 protein_b1086_intermediate + 1.1626534361290324 protein_biomass --> 2.0 adp_c + 0.8387096774193548 ala__L_c + 1.064516129032258 arg__L_c + 0.1935483870967742 asn__L_c + 0.45161290322580644 asp__L_c + 0.06451612903225806 cys__L_c + 0.45161290322580644 gln__L_c + 0.8387096774193548 glu__L_c + 0.7419354838709677 gly_c + 2.0 h_…
#folding_protein_b1747_folding_KJE_1#	0.000555555555555553*mu DnaJ_dim_mod_4:zn2 + 0.000555555555555553*mu DnaK_mono_bound_to_atp + h2o_c + 0.078971961 prosthetic_group_biomass + protein_b1747 --> h_c + pi_c + protein_b1747_KJE_folding_intermediate1
#folding_protein_b1747_folding_KJE_4#	0.000555555555555553*mu DnaJ_dim_mod_4:zn2 + 0.000555555555555553*mu DnaK_mono_bound_to_atp + h2o_c + 0.078971961 prosthetic_group_biomass + protein_b1747_intermediate --> h_c + pi_c + protein_b1747_KJE_folding_intermediate2
#folding_protein_b1747_folding_KJE_2#	0.00694444444444443*mu DnaK_mono_bound_to_atp + 0.00138888888888889*mu GrpE_dim + atp_c + protein_b1747_KJE_folding_intermediate1 + 0.03571428571432655 protein_b1747_folding_KJE_constraint1 --> adp_c + 0.078971961 prosthetic_group_biomass + protein_b1747_folded
#folding_protein_b1747_folding_KJE_3#	0.00694444444444443*mu DnaK_mono_bound_to_atp + 0.00138888888888889*mu GrpE_dim + atp_c + protein_b1747_KJE_folding_intermediate1 --> adp_c + 0.078971961 prosthetic_group_biomass + protein_b1747_folding_KJE_constraint1 + protein_b1747_intermediate
#folding_protein_b1747_folding_KJE_5#	0.00694444444444443*mu DnaK_mono_bound_to_atp + 0.00138888888888889*mu GrpE_dim + atp_c + protein_b1747_KJE_folding_intermediate2 + 0.10714285714297964 protein_b1747_folding_KJE_constraint2 --> adp_c + 0.078971961 prosthetic_group_biomass + protein_b1747_folded
#folding_protein_b1747_folding_KJE_6#	0.00694444444444443*mu DnaK_mono_bound_to_atp + 0.00138888888888889*mu GrpE_dim + atp_c + protein_b1747_KJE_folding_intermediate2 --> adp_c + 0.078971961 prosthetic_group_biomass + protein_b1747_folding_KJE_constraint2 + protein_b1747_intermediate
#folding_protein_b1747_folding_GroEL_ES_1#	5.55555555555555e-6*mu [GroL]14[GroS]7_cis_with_7_adp_and_7_mg2 + protein_b1747 + 5.55555555555555e-6*mu transGroES_hepta --> protein_b1747_GroEL_ES_folding_intermediate1
#folding_protein_b1747_folding_GroEL_ES_4#	5.55555555555555e-6*mu [GroL]14[GroS]7_cis_with_7_adp_and_7_mg2 + protein_b1747_intermediate + 5.55555555555555e-6*mu transGroES_hepta --> protein_b1747_GroEL_ES_folding_intermediate2
#folding_protein_b1747_folding_GroEL_ES_2#	0.0023148148148148*mu [GroL]14[GroS]7_cis_with_7_adp_and_7_mg2 + 7.0 atp_c + 7.0 h2o_c + protein_b1747_GroEL_ES_folding_intermediate1 + 0.007142857142865309 protein_b1747_folding_GroEL_ES_constraint1 --> 7.0 adp_c + 7.0 h_c + 7.0 pi_c + protein_b1747_folded
#folding_protein_b1747_folding_GroEL_ES_3#	0.0023148148148148*mu [GroL]14[GroS]7_cis_with_7_adp_and_7_mg2 + 7.0 atp_c + 7.0 h2o_c + protein_b1747_GroEL_ES_folding_intermediate1 --> 7.0 adp_c + 7.0 h_c + 7.0 pi_c + protein_b1747_folding_GroEL_ES_constraint1 + protein_b1747_intermediate
#folding_protein_b1747_folding_GroEL_ES_5#	0.0023148148148148*mu [GroL]14[GroS]7_cis_with_7_adp_and_7_mg2 + 7.0 atp_c + 7.0 h2o_c + protein_b1747_GroEL_ES_folding_intermediate2 + 0.13571428571444086 protein_b1747_folding_GroEL_ES_constraint2 --> 7.0 adp_c + 7.0 h_c + 7.0 pi_c + protein_b1747_folded
#folding_protein_b1747_folding_GroEL_ES_6#	0.0023148148148148*mu [GroL]14[GroS]7_cis_with_7_adp_and_7_mg2 + 7.0 atp_c + 7.0 h2o_c + protein_b1747_GroEL_ES_folding_intermediate2 --> 7.0 adp_c + 7.0 h_c + 7.0 pi_c + protein_b1747_folding_GroEL_ES_constraint2 + protein_b1747_intermediate
#folding_protein_b1747_folding_spontaneous#	0.000226757369614512*mu Lon + 2.0 atp_c + 2.0 h2o_c + (5.66460032595035e-5*mu + 1.00000000000114)/(0.00192596411082312*mu + 3.88735300578609e-11) protein_b1747 + 1.1309234258823528 protein_biomass --> 2.0 adp_c + 0.9705882352941176 ala__L_c + 0.7058823529411764 arg__L_c + 0.3235294117647059 asn__L_c + 0.5882352941176471 asp__L_c + 0.20588235294117646 cys__L_c + 0.3529411764705882 gln__L_c + 0.705…
#folding_protein_b1747_folding_Lon#	0.000226757369614512*mu Lon + 2.0 atp_c + 2.0 h2o_c + 0.029411764705882353 protein_b1747_intermediate + 1.1309234258823528 protein_biomass --> 2.0 adp_c + 0.9705882352941176 ala__L_c + 0.7058823529411764 arg__L_c + 0.3235294117647059 asn__L_c + 0.5882352941176471 asp__L_c + 0.20588235294117646 cys__L_c + 0.3529411764705882 gln__L_c + 0.7058823529411764 glu__L_c + 0.7058823529411764 gly_c + 2.0 h_…
#folding_protein_b0341_folding_KJE_1#	0.000555555555555553*mu DnaJ_dim_mod_4:zn2 + 0.000555555555555553*mu DnaK_mono_bound_to_atp + h2o_c + 0.078971961 prosthetic_group_biomass + protein_b0341 --> h_c + pi_c + protein_b0341_KJE_folding_intermediate1
#folding_protein_b0341_folding_KJE_4#	0.000555555555555553*mu DnaJ_dim_mod_4:zn2 + 0.000555555555555553*mu DnaK_mono_bound_to_atp + h2o_c + 0.078971961 prosthetic_group_biomass + protein_b0341_intermediate --> h_c + pi_c + protein_b0341_KJE_folding_intermediate2
#folding_protein_b0341_folding_KJE_2#	0.00694444444444443*mu DnaK_mono_bound_to_atp + 0.00138888888888889*mu GrpE_dim + atp_c + protein_b0341_KJE_folding_intermediate1 + 0.3571428571428571 protein_b0341_folding_KJE_constraint1 --> adp_c + 0.078971961 prosthetic_group_biomass + protein_b0341_folded
#folding_protein_b0341_folding_KJE_3#	0.00694444444444443*mu DnaK_mono_bound_to_atp + 0.00138888888888889*mu GrpE_dim + atp_c + protein_b0341_KJE_folding_intermediate1 --> adp_c + 0.078971961 prosthetic_group_biomass + protein_b0341_folding_KJE_constraint1 + protein_b0341_intermediate
#folding_protein_b0341_folding_KJE_5#	0.00694444444444443*mu DnaK_mono_bound_to_atp + 0.00138888888888889*mu GrpE_dim + atp_c + protein_b0341_KJE_folding_intermediate2 + 1.0714285714285714 protein_b0341_folding_KJE_constraint2 --> adp_c + 0.078971961 prosthetic_group_biomass + protein_b0341_folded
#folding_protein_b0341_folding_KJE_6#	0.00694444444444443*mu DnaK_mono_bound_to_atp + 0.00138888888888889*mu GrpE_dim + atp_c + protein_b0341_KJE_folding_intermediate2 --> adp_c + 0.078971961 prosthetic_group_biomass + protein_b0341_folding_KJE_constraint2 + protein_b0341_intermediate
#folding_protein_b0341_folding_GroEL_ES_1#	5.55555555555555e-6*mu [GroL]14[GroS]7_cis_with_7_adp_and_7_mg2 + protein_b0341 + 5.55555555555555e-6*mu transGroES_hepta --> protein_b0341_GroEL_ES_folding_intermediate1
#folding_protein_b0341_folding_GroEL_ES_4#	5.55555555555555e-6*mu [GroL]14[GroS]7_cis_with_7_adp_and_7_mg2 + protein_b0341_intermediate + 5.55555555555555e-6*mu transGroES_hepta --> protein_b0341_GroEL_ES_folding_intermediate2
#folding_protein_b0341_folding_GroEL_ES_2#	0.0023148148148148*mu [GroL]14[GroS]7_cis_with_7_adp_and_7_mg2 + 7.0 atp_c + 7.0 h2o_c + protein_b0341_GroEL_ES_folding_intermediate1 + 0.07142857142857142 protein_b0341_folding_GroEL_ES_constraint1 --> 7.0 adp_c + 7.0 h_c + 7.0 pi_c + protein_b0341_folded
#folding_protein_b0341_folding_GroEL_ES_3#	0.0023148148148148*mu [GroL]14[GroS]7_cis_with_7_adp_and_7_mg2 + 7.0 atp_c + 7.0 h2o_c + protein_b0341_GroEL_ES_folding_intermediate1 --> 7.0 adp_c + 7.0 h_c + 7.0 pi_c + protein_b0341_folding_GroEL_ES_constraint1 + protein_b0341_intermediate
#folding_protein_b0341_folding_GroEL_ES_5#	0.0023148148148148*mu [GroL]14[GroS]7_cis_with_7_adp_and_7_mg2 + 7.0 atp_c + 7.0 h2o_c + protein_b0341_GroEL_ES_folding_intermediate2 + 1.357142857142857 protein_b0341_folding_GroEL_ES_constraint2 --> 7.0 adp_c + 7.0 h_c + 7.0 pi_c + protein_b0341_folded
#folding_protein_b0341_folding_GroEL_ES_6#	0.0023148148148148*mu [GroL]14[GroS]7_cis_with_7_adp_and_7_mg2 + 7.0 atp_c + 7.0 h2o_c + protein_b0341_GroEL_ES_folding_intermediate2 --> 7.0 adp_c + 7.0 h_c + 7.0 pi_c + protein_b0341_folding_GroEL_ES_constraint2 + protein_b0341_intermediate
#folding_protein_b0341_folding_spontaneous#	0.000226757369614512*mu Lon + 2.0 atp_c + 2.0 h2o_c + (15.0489899435274*mu + 1.0)/(571.861617854041*mu + 1.63325980245998e-23) protein_b0341 + 1.0887982357894734 protein_biomass --> 2.0 adp_c + 1.263157894736842 ala__L_c + 0.4473684210526315 arg__L_c + 0.07894736842105263 asn__L_c + 0.07894736842105263 asp__L_c + 0.10526315789473684 cys__L_c + 0.47368421052631576 gln__L_c + 0.15789473684210525 gl…
#folding_protein_b0341_folding_Lon#	0.000226757369614512*mu Lon + 2.0 atp_c + 2.0 h2o_c + 0.02631578947368421 protein_b0341_intermediate + 1.0887982357894734 protein_biomass --> 2.0 adp_c + 1.263157894736842 ala__L_c + 0.4473684210526315 arg__L_c + 0.07894736842105263 asn__L_c + 0.07894736842105263 asp__L_c + 0.10526315789473684 cys__L_c + 0.47368421052631576 gln__L_c + 0.15789473684210525 glu__L_c + gly_c + 2.0 h_c + 0.18421052631…
#folding_protein_b2566_folding_KJE_1#	0.000555555555555553*mu DnaJ_dim_mod_4:zn2 + 0.000555555555555553*mu DnaK_mono_bound_to_atp + h2o_c + 0.078971961 prosthetic_group_biomass + protein_b2566 --> h_c + pi_c + protein_b2566_KJE_folding_intermediate1
#folding_protein_b2566_folding_KJE_4#	0.000555555555555553*mu DnaJ_dim_mod_4:zn2 + 0.000555555555555553*mu DnaK_mono_bound_to_atp + h2o_c + 0.078971961 prosthetic_group_biomass + protein_b2566_intermediate --> h_c + pi_c + protein_b2566_KJE_folding_intermediate2
#folding_protein_b2566_folding_KJE_2#	0.00694444444444443*mu DnaK_mono_bound_to_atp + 0.00138888888888889*mu GrpE_dim + atp_c + protein_b2566_KJE_folding_intermediate1 + 0.285722537093884 protein_b2566_folding_KJE_constraint1 --> adp_c + 0.078971961 prosthetic_group_biomass + protein_b2566_folded
#folding_protein_b2566_folding_KJE_3#	0.00694444444444443*mu DnaK_mono_bound_to_atp + 0.00138888888888889*mu GrpE_dim + atp_c + protein_b2566_KJE_folding_intermediate1 --> adp_c + 0.078971961 prosthetic_group_biomass + protein_b2566_folding_KJE_constraint1 + protein_b2566_intermediate
#folding_protein_b2566_folding_KJE_5#	0.00694444444444443*mu DnaK_mono_bound_to_atp + 0.00138888888888889*mu GrpE_dim + atp_c + protein_b2566_KJE_folding_intermediate2 + 0.857167611281652 protein_b2566_folding_KJE_constraint2 --> adp_c + 0.078971961 prosthetic_group_biomass + protein_b2566_folded
#folding_protein_b2566_folding_KJE_6#	0.00694444444444443*mu DnaK_mono_bound_to_atp + 0.00138888888888889*mu GrpE_dim + atp_c + protein_b2566_KJE_folding_intermediate2 --> adp_c + 0.078971961 prosthetic_group_biomass + protein_b2566_folding_KJE_constraint2 + protein_b2566_intermediate
#folding_protein_b2566_folding_GroEL_ES_1#	5.55555555555555e-6*mu [GroL]14[GroS]7_cis_with_7_adp_and_7_mg2 + protein_b2566 + 5.55555555555555e-6*mu transGroES_hepta --> protein_b2566_GroEL_ES_folding_intermediate1
#folding_protein_b2566_folding_GroEL_ES_4#	5.55555555555555e-6*mu [GroL]14[GroS]7_cis_with_7_adp_and_7_mg2 + protein_b2566_intermediate + 5.55555555555555e-6*mu transGroES_hepta --> protein_b2566_GroEL_ES_folding_intermediate2
#folding_protein_b2566_folding_GroEL_ES_2#	0.0023148148148148*mu [GroL]14[GroS]7_cis_with_7_adp_and_7_mg2 + 7.0 atp_c + 7.0 h2o_c + protein_b2566_GroEL_ES_folding_intermediate1 + 0.05714450741877681 protein_b2566_folding_GroEL_ES_constraint1 --> 7.0 adp_c + 7.0 h_c + 7.0 pi_c + protein_b2566_folded
#folding_protein_b2566_folding_GroEL_ES_3#	0.0023148148148148*mu [GroL]14[GroS]7_cis_with_7_adp_and_7_mg2 + 7.0 atp_c + 7.0 h2o_c + protein_b2566_GroEL_ES_folding_intermediate1 --> 7.0 adp_c + 7.0 h_c + 7.0 pi_c + protein_b2566_folding_GroEL_ES_constraint1 + protein_b2566_intermediate
#folding_protein_b2566_folding_GroEL_ES_5#	0.0023148148148148*mu [GroL]14[GroS]7_cis_with_7_adp_and_7_mg2 + 7.0 atp_c + 7.0 h2o_c + protein_b2566_GroEL_ES_folding_intermediate2 + 1.0857456409567592 protein_b2566_folding_GroEL_ES_constraint2 --> 7.0 adp_c + 7.0 h_c + 7.0 pi_c + protein_b2566_folded
#folding_protein_b2566_folding_GroEL_ES_6#	0.0023148148148148*mu [GroL]14[GroS]7_cis_with_7_adp_and_7_mg2 + 7.0 atp_c + 7.0 h2o_c + protein_b2566_GroEL_ES_folding_intermediate2 --> 7.0 adp_c + 7.0 h_c + 7.0 pi_c + protein_b2566_folding_GroEL_ES_constraint2 + protein_b2566_intermediate
#folding_protein_b2566_folding_spontaneous#	0.000226757369614512*mu Lon + 2.0 atp_c + 2.0 h2o_c + (5.44248817019195e-5*mu + 1.00002887982859)/(0.00163274645105759*mu + 0.00086639485782189) protein_b2566 + 1.1225821306666668 protein_biomass --> 2.0 adp_c + 0.7333333333333333 ala__L_c + 0.6333333333333333 arg__L_c + 0.4 asn__L_c + 0.5666666666666667 asp__L_c + 0.03333333333333333 cys__L_c + 0.3 gln__L_c + 0.8 glu__L_c + 0.7 gly_c + 2.0 h_c +…
#folding_protein_b2566_folding_Lon#	0.000226757369614512*mu Lon + 2.0 atp_c + 2.0 h2o_c + 0.03333333333333333 protein_b2566_intermediate + 1.1225821306666668 protein_biomass --> 2.0 adp_c + 0.7333333333333333 ala__L_c + 0.6333333333333333 arg__L_c + 0.4 asn__L_c + 0.5666666666666667 asp__L_c + 0.03333333333333333 cys__L_c + 0.3 gln__L_c + 0.8 glu__L_c + 0.7 gly_c + 2.0 h_c + 0.26666666666666666 his__L_c + 0.8666666666666667 ile__L_…
#folding_protein_b1474_folding_KJE_1#	0.000555555555555553*mu DnaJ_dim_mod_4:zn2 + 0.000555555555555553*mu DnaK_mono_bound_to_atp + h2o_c + 0.078971961 prosthetic_group_biomass + protein_b1474 --> h_c + pi_c + protein_b1474_KJE_folding_intermediate1
#folding_protein_b1474_folding_KJE_4#	0.000555555555555553*mu DnaJ_dim_mod_4:zn2 + 0.000555555555555553*mu DnaK_mono_bound_to_atp + h2o_c + 0.078971961 prosthetic_group_biomass + protein_b1474_intermediate --> h_c + pi_c + protein_b1474_KJE_folding_intermediate2
#folding_protein_b1474_folding_KJE_2#	0.00694444444444443*mu DnaK_mono_bound_to_atp + 0.00138888888888889*mu GrpE_dim + atp_c + protein_b1474_KJE_folding_intermediate1 + 4.0 protein_b1474_folding_KJE_constraint1 --> adp_c + 0.078971961 prosthetic_group_biomass + protein_b1474_folded
#folding_protein_b1474_folding_KJE_3#	0.00694444444444443*mu DnaK_mono_bound_to_atp + 0.00138888888888889*mu GrpE_dim + atp_c + protein_b1474_KJE_folding_intermediate1 --> adp_c + 0.078971961 prosthetic_group_biomass + protein_b1474_folding_KJE_constraint1 + protein_b1474_intermediate
#folding_protein_b1474_folding_KJE_5#	0.00694444444444443*mu DnaK_mono_bound_to_atp + 0.00138888888888889*mu GrpE_dim + atp_c + protein_b1474_KJE_folding_intermediate2 + 12.0 protein_b1474_folding_KJE_constraint2 --> adp_c + 0.078971961 prosthetic_group_biomass + protein_b1474_folded
#folding_protein_b1474_folding_KJE_6#	0.00694444444444443*mu DnaK_mono_bound_to_atp + 0.00138888888888889*mu GrpE_dim + atp_c + protein_b1474_KJE_folding_intermediate2 --> adp_c + 0.078971961 prosthetic_group_biomass + protein_b1474_folding_KJE_constraint2 + protein_b1474_intermediate
#folding_protein_b1474_folding_GroEL_ES_1#	5.55555555555555e-6*mu [GroL]14[GroS]7_cis_with_7_adp_and_7_mg2 + protein_b1474 + 5.55555555555555e-6*mu transGroES_hepta --> protein_b1474_GroEL_ES_folding_intermediate1
#folding_protein_b1474_folding_GroEL_ES_4#	5.55555555555555e-6*mu [GroL]14[GroS]7_cis_with_7_adp_and_7_mg2 + protein_b1474_intermediate + 5.55555555555555e-6*mu transGroES_hepta --> protein_b1474_GroEL_ES_folding_intermediate2
#folding_protein_b1474_folding_GroEL_ES_2#	0.0023148148148148*mu [GroL]14[GroS]7_cis_with_7_adp_and_7_mg2 + 7.0 atp_c + 7.0 h2o_c + protein_b1474_GroEL_ES_folding_intermediate1 + 0.8 protein_b1474_folding_GroEL_ES_constraint1 --> 7.0 adp_c + 7.0 h_c + 7.0 pi_c + protein_b1474_folded
#folding_protein_b1474_folding_GroEL_ES_3#	0.0023148148148148*mu [GroL]14[GroS]7_cis_with_7_adp_and_7_mg2 + 7.0 atp_c + 7.0 h2o_c + protein_b1474_GroEL_ES_folding_intermediate1 --> 7.0 adp_c + 7.0 h_c + 7.0 pi_c + protein_b1474_folding_GroEL_ES_constraint1 + protein_b1474_intermediate
#folding_protein_b1474_folding_GroEL_ES_5#	0.0023148148148148*mu [GroL]14[GroS]7_cis_with_7_adp_and_7_mg2 + 7.0 atp_c + 7.0 h2o_c + protein_b1474_GroEL_ES_folding_intermediate2 + 15.2 protein_b1474_folding_GroEL_ES_constraint2 --> 7.0 adp_c + 7.0 h_c + 7.0 pi_c + protein_b1474_folded
#folding_protein_b1474_folding_GroEL_ES_6#	0.0023148148148148*mu [GroL]14[GroS]7_cis_with_7_adp_and_7_mg2 + 7.0 atp_c + 7.0 h2o_c + protein_b1474_GroEL_ES_folding_intermediate2 --> 7.0 adp_c + 7.0 h_c + 7.0 pi_c + protein_b1474_folding_GroEL_ES_constraint2 + protein_b1474_intermediate
#folding_protein_b1474_folding_spontaneous#	0.000226757369614512*mu Lon + 2.0 atp_c + 2.0 h2o_c + (1.8862235576054e-9*mu + 1.0)/(1.90508579318145e-7*mu + 1.6264049471065e-33) protein_b1474 + 1.118555218811881 protein_biomass --> 2.0 adp_c + 0.900990099009901 ala__L_c + 0.49504950495049505 arg__L_c + 0.6732673267326733 asn__L_c + 0.5247524752475248 asp__L_c + 0.13861386138613863 cys__L_c + 0.37623762376237624 gln__L_c + 0.5445544554455446 g…
#folding_protein_b1474_folding_Lon#	0.000226757369614512*mu Lon + 2.0 atp_c + 2.0 h2o_c + 0.009900990099009901 protein_b1474_intermediate + 1.118555218811881 protein_biomass --> 2.0 adp_c + 0.900990099009901 ala__L_c + 0.49504950495049505 arg__L_c + 0.6732673267326733 asn__L_c + 0.5247524752475248 asp__L_c + 0.13861386138613863 cys__L_c + 0.37623762376237624 gln__L_c + 0.5445544554455446 glu__L_c + 0.8514851485148515 gly_c + 2.0 h_…
#folding_protein_b3626_folding_KJE_1#	0.000555555555555553*mu DnaJ_dim_mod_4:zn2 + 0.000555555555555553*mu DnaK_mono_bound_to_atp + h2o_c + 0.078971961 prosthetic_group_biomass + protein_b3626 --> h_c + pi_c + protein_b3626_KJE_folding_intermediate1
#folding_protein_b3626_folding_KJE_4#	0.000555555555555553*mu DnaJ_dim_mod_4:zn2 + 0.000555555555555553*mu DnaK_mono_bound_to_atp + h2o_c + 0.078971961 prosthetic_group_biomass + protein_b3626_intermediate --> h_c + pi_c + protein_b3626_KJE_folding_intermediate2
#folding_protein_b3626_folding_KJE_2#	0.00694444444444443*mu DnaK_mono_bound_to_atp + 0.00138888888888889*mu GrpE_dim + atp_c + protein_b3626_KJE_folding_intermediate1 + 0.2142857142870061 protein_b3626_folding_KJE_constraint1 --> adp_c + 0.078971961 prosthetic_group_biomass + protein_b3626_folded
#folding_protein_b3626_folding_KJE_3#	0.00694444444444443*mu DnaK_mono_bound_to_atp + 0.00138888888888889*mu GrpE_dim + atp_c + protein_b3626_KJE_folding_intermediate1 --> adp_c + 0.078971961 prosthetic_group_biomass + protein_b3626_folding_KJE_constraint1 + protein_b3626_intermediate
#folding_protein_b3626_folding_KJE_5#	0.00694444444444443*mu DnaK_mono_bound_to_atp + 0.00138888888888889*mu GrpE_dim + atp_c + protein_b3626_KJE_folding_intermediate2 + 0.6428571428610184 protein_b3626_folding_KJE_constraint2 --> adp_c + 0.078971961 prosthetic_group_biomass + protein_b3626_folded
#folding_protein_b3626_folding_KJE_6#	0.00694444444444443*mu DnaK_mono_bound_to_atp + 0.00138888888888889*mu GrpE_dim + atp_c + protein_b3626_KJE_folding_intermediate2 --> adp_c + 0.078971961 prosthetic_group_biomass + protein_b3626_folding_KJE_constraint2 + protein_b3626_intermediate
#folding_protein_b3626_folding_GroEL_ES_1#	5.55555555555555e-6*mu [GroL]14[GroS]7_cis_with_7_adp_and_7_mg2 + protein_b3626 + 5.55555555555555e-6*mu transGroES_hepta --> protein_b3626_GroEL_ES_folding_intermediate1
#folding_protein_b3626_folding_GroEL_ES_4#	5.55555555555555e-6*mu [GroL]14[GroS]7_cis_with_7_adp_and_7_mg2 + protein_b3626_intermediate + 5.55555555555555e-6*mu transGroES_hepta --> protein_b3626_GroEL_ES_folding_intermediate2
#folding_protein_b3626_folding_GroEL_ES_2#	0.0023148148148148*mu [GroL]14[GroS]7_cis_with_7_adp_and_7_mg2 + 7.0 atp_c + 7.0 h2o_c + protein_b3626_GroEL_ES_folding_intermediate1 + 0.04285714285740123 protein_b3626_folding_GroEL_ES_constraint1 --> 7.0 adp_c + 7.0 h_c + 7.0 pi_c + protein_b3626_folded
#folding_protein_b3626_folding_GroEL_ES_3#	0.0023148148148148*mu [GroL]14[GroS]7_cis_with_7_adp_and_7_mg2 + 7.0 atp_c + 7.0 h2o_c + protein_b3626_GroEL_ES_folding_intermediate1 --> 7.0 adp_c + 7.0 h_c + 7.0 pi_c + protein_b3626_folding_GroEL_ES_constraint1 + protein_b3626_intermediate
#folding_protein_b3626_folding_GroEL_ES_5#	0.0023148148148148*mu [GroL]14[GroS]7_cis_with_7_adp_and_7_mg2 + 7.0 atp_c + 7.0 h2o_c + protein_b3626_GroEL_ES_folding_intermediate2 + 0.8142857142906231 protein_b3626_folding_GroEL_ES_constraint2 --> 7.0 adp_c + 7.0 h_c + 7.0 pi_c + protein_b3626_folded
#folding_protein_b3626_folding_GroEL_ES_6#	0.0023148148148148*mu [GroL]14[GroS]7_cis_with_7_adp_and_7_mg2 + 7.0 atp_c + 7.0 h2o_c + protein_b3626_GroEL_ES_folding_intermediate2 --> 7.0 adp_c + 7.0 h_c + 7.0 pi_c + protein_b3626_folding_GroEL_ES_constraint2 + protein_b3626_intermediate
#folding_protein_b3626_folding_spontaneous#	0.000226757369614512*mu Lon + 2.0 atp_c + 2.0 h2o_c + (2.25745109002476e-5*mu + 1.00000000000603)/(0.00074495885970817*mu + 1.98940754587824e-10) protein_b3626 + 1.1833011266666669 protein_biomass --> 2.0 adp_c + 0.696969696969697 ala__L_c + 0.3939393939393939 arg__L_c + 0.5151515151515151 asn__L_c + 0.7272727272727273 asp__L_c + 0.18181818181818182 cys__L_c + 0.36363636363636365 gln__L_c + 0.363…
#folding_protein_b3626_folding_Lon#	0.000226757369614512*mu Lon + 2.0 atp_c + 2.0 h2o_c + 0.030303030303030304 protein_b3626_intermediate + 1.1833011266666669 protein_biomass --> 2.0 adp_c + 0.696969696969697 ala__L_c + 0.3939393939393939 arg__L_c + 0.5151515151515151 asn__L_c + 0.7272727272727273 asp__L_c + 0.18181818181818182 cys__L_c + 0.36363636363636365 gln__L_c + 0.36363636363636365 glu__L_c + 0.42424242424242425 gly_c + 2.0 …
#folding_protein_b1981_folding_KJE_1#	0.000555555555555553*mu DnaJ_dim_mod_4:zn2 + 0.000555555555555553*mu DnaK_mono_bound_to_atp + h2o_c + 0.078971961 prosthetic_group_biomass + protein_b1981 --> h_c + pi_c + protein_b1981_KJE_folding_intermediate1
#folding_protein_b1981_folding_KJE_4#	0.000555555555555553*mu DnaJ_dim_mod_4:zn2 + 0.000555555555555553*mu DnaK_mono_bound_to_atp + h2o_c + 0.078971961 prosthetic_group_biomass + protein_b1981_intermediate --> h_c + pi_c + protein_b1981_KJE_folding_intermediate2
#folding_protein_b1981_folding_KJE_2#	0.00694444444444443*mu DnaK_mono_bound_to_atp + 0.00138888888888889*mu GrpE_dim + atp_c + protein_b1981_KJE_folding_intermediate1 + 0.5357142857142857 protein_b1981_folding_KJE_constraint1 --> adp_c + 0.078971961 prosthetic_group_biomass + protein_b1981_folded
#folding_protein_b1981_folding_KJE_3#	0.00694444444444443*mu DnaK_mono_bound_to_atp + 0.00138888888888889*mu GrpE_dim + atp_c + protein_b1981_KJE_folding_intermediate1 --> adp_c + 0.078971961 prosthetic_group_biomass + protein_b1981_folding_KJE_constraint1 + protein_b1981_intermediate
#folding_protein_b1981_folding_KJE_5#	0.00694444444444443*mu DnaK_mono_bound_to_atp + 0.00138888888888889*mu GrpE_dim + atp_c + protein_b1981_KJE_folding_intermediate2 + 1.607142857142857 protein_b1981_folding_KJE_constraint2 --> adp_c + 0.078971961 prosthetic_group_biomass + protein_b1981_folded
#folding_protein_b1981_folding_KJE_6#	0.00694444444444443*mu DnaK_mono_bound_to_atp + 0.00138888888888889*mu GrpE_dim + atp_c + protein_b1981_KJE_folding_intermediate2 --> adp_c + 0.078971961 prosthetic_group_biomass + protein_b1981_folding_KJE_constraint2 + protein_b1981_intermediate
#folding_protein_b1981_folding_GroEL_ES_1#	5.55555555555555e-6*mu [GroL]14[GroS]7_cis_with_7_adp_and_7_mg2 + protein_b1981 + 5.55555555555555e-6*mu transGroES_hepta --> protein_b1981_GroEL_ES_folding_intermediate1
#folding_protein_b1981_folding_GroEL_ES_4#	5.55555555555555e-6*mu [GroL]14[GroS]7_cis_with_7_adp_and_7_mg2 + protein_b1981_intermediate + 5.55555555555555e-6*mu transGroES_hepta --> protein_b1981_GroEL_ES_folding_intermediate2
#folding_protein_b1981_folding_GroEL_ES_2#	0.0023148148148148*mu [GroL]14[GroS]7_cis_with_7_adp_and_7_mg2 + 7.0 atp_c + 7.0 h2o_c + protein_b1981_GroEL_ES_folding_intermediate1 + 0.10714285714285714 protein_b1981_folding_GroEL_ES_constraint1 --> 7.0 adp_c + 7.0 h_c + 7.0 pi_c + protein_b1981_folded
#folding_protein_b1981_folding_GroEL_ES_3#	0.0023148148148148*mu [GroL]14[GroS]7_cis_with_7_adp_and_7_mg2 + 7.0 atp_c + 7.0 h2o_c + protein_b1981_GroEL_ES_folding_intermediate1 --> 7.0 adp_c + 7.0 h_c + 7.0 pi_c + protein_b1981_folding_GroEL_ES_constraint1 + protein_b1981_intermediate
#folding_protein_b1981_folding_GroEL_ES_5#	0.0023148148148148*mu [GroL]14[GroS]7_cis_with_7_adp_and_7_mg2 + 7.0 atp_c + 7.0 h2o_c + protein_b1981_GroEL_ES_folding_intermediate2 + 2.0357142857142856 protein_b1981_folding_GroEL_ES_constraint2 --> 7.0 adp_c + 7.0 h_c + 7.0 pi_c + protein_b1981_folded
#folding_protein_b1981_folding_GroEL_ES_6#	0.0023148148148148*mu [GroL]14[GroS]7_cis_with_7_adp_and_7_mg2 + 7.0 atp_c + 7.0 h2o_c + protein_b1981_GroEL_ES_folding_intermediate2 --> 7.0 adp_c + 7.0 h_c + 7.0 pi_c + protein_b1981_folding_GroEL_ES_constraint2 + protein_b1981_intermediate
#folding_protein_b1981_folding_spontaneous#	0.000226757369614512*mu Lon + 2.0 atp_c + 2.0 h2o_c + (0.00205251558303629*mu + 1.0)/(0.0882581700705605*mu + 1.74175991193254e-41) protein_b1981 + 1.1122066800000001 protein_biomass --> 2.0 adp_c + 1.1395348837209303 ala__L_c + 0.5116279069767442 arg__L_c + 0.18604651162790697 asn__L_c + 0.20930232558139533 asp__L_c + 0.11627906976744186 cys__L_c + 0.32558139534883723 gln__L_c + 0.32558139534883…
#folding_protein_b1981_folding_Lon#	0.000226757369614512*mu Lon + 2.0 atp_c + 2.0 h2o_c + 0.023255813953488372 protein_b1981_intermediate + 1.1122066800000001 protein_biomass --> 2.0 adp_c + 1.1395348837209303 ala__L_c + 0.5116279069767442 arg__L_c + 0.18604651162790697 asn__L_c + 0.20930232558139533 asp__L_c + 0.11627906976744186 cys__L_c + 0.32558139534883723 gln__L_c + 0.32558139534883723 glu__L_c + 1.0465116279069768 gly_c + 2.…
#folding_protein_b0628_folding_KJE_1#	0.000555555555555553*mu DnaJ_dim_mod_4:zn2 + 0.000555555555555553*mu DnaK_mono_bound_to_atp + h2o_c + 0.078971961 prosthetic_group_biomass + protein_b0628 --> h_c + pi_c + protein_b0628_KJE_folding_intermediate1
#folding_protein_b0628_folding_KJE_4#	0.000555555555555553*mu DnaJ_dim_mod_4:zn2 + 0.000555555555555553*mu DnaK_mono_bound_to_atp + h2o_c + 0.078971961 prosthetic_group_biomass + protein_b0628_intermediate --> h_c + pi_c + protein_b0628_KJE_folding_intermediate2
#folding_protein_b0628_folding_KJE_2#	0.00694444444444443*mu DnaK_mono_bound_to_atp + 0.00138888888888889*mu GrpE_dim + atp_c + protein_b0628_KJE_folding_intermediate1 + 0.0733723353090428 protein_b0628_folding_KJE_constraint1 --> adp_c + 0.078971961 prosthetic_group_biomass + protein_b0628_folded
#folding_protein_b0628_folding_KJE_3#	0.00694444444444443*mu DnaK_mono_bound_to_atp + 0.00138888888888889*mu GrpE_dim + atp_c + protein_b0628_KJE_folding_intermediate1 --> adp_c + 0.078971961 prosthetic_group_biomass + protein_b0628_folding_KJE_constraint1 + protein_b0628_intermediate
#folding_protein_b0628_folding_KJE_5#	0.00694444444444443*mu DnaK_mono_bound_to_atp + 0.00138888888888889*mu GrpE_dim + atp_c + protein_b0628_KJE_folding_intermediate2 + 0.2201170059271284 protein_b0628_folding_KJE_constraint2 --> adp_c + 0.078971961 prosthetic_group_biomass + protein_b0628_folded
#folding_protein_b0628_folding_KJE_6#	0.00694444444444443*mu DnaK_mono_bound_to_atp + 0.00138888888888889*mu GrpE_dim + atp_c + protein_b0628_KJE_folding_intermediate2 --> adp_c + 0.078971961 prosthetic_group_biomass + protein_b0628_folding_KJE_constraint2 + protein_b0628_intermediate
#folding_protein_b0628_folding_GroEL_ES_1#	5.55555555555555e-6*mu [GroL]14[GroS]7_cis_with_7_adp_and_7_mg2 + protein_b0628 + 5.55555555555555e-6*mu transGroES_hepta --> protein_b0628_GroEL_ES_folding_intermediate1
#folding_protein_b0628_folding_GroEL_ES_4#	5.55555555555555e-6*mu [GroL]14[GroS]7_cis_with_7_adp_and_7_mg2 + protein_b0628_intermediate + 5.55555555555555e-6*mu transGroES_hepta --> protein_b0628_GroEL_ES_folding_intermediate2
#folding_protein_b0628_folding_GroEL_ES_2#	0.0023148148148148*mu [GroL]14[GroS]7_cis_with_7_adp_and_7_mg2 + 7.0 atp_c + 7.0 h2o_c + protein_b0628_GroEL_ES_folding_intermediate1 + 0.014674467061808562 protein_b0628_folding_GroEL_ES_constraint1 --> 7.0 adp_c + 7.0 h_c + 7.0 pi_c + protein_b0628_folded
#folding_protein_b0628_folding_GroEL_ES_3#	0.0023148148148148*mu [GroL]14[GroS]7_cis_with_7_adp_and_7_mg2 + 7.0 atp_c + 7.0 h2o_c + protein_b0628_GroEL_ES_folding_intermediate1 --> 7.0 adp_c + 7.0 h_c + 7.0 pi_c + protein_b0628_folding_GroEL_ES_constraint1 + protein_b0628_intermediate
#folding_protein_b0628_folding_GroEL_ES_5#	0.0023148148148148*mu [GroL]14[GroS]7_cis_with_7_adp_and_7_mg2 + 7.0 atp_c + 7.0 h2o_c + protein_b0628_GroEL_ES_folding_intermediate2 + 0.2788148741743626 protein_b0628_folding_GroEL_ES_constraint2 --> 7.0 adp_c + 7.0 h_c + 7.0 pi_c + protein_b0628_folded
#folding_protein_b0628_folding_GroEL_ES_6#	0.0023148148148148*mu [GroL]14[GroS]7_cis_with_7_adp_and_7_mg2 + 7.0 atp_c + 7.0 h2o_c + protein_b0628_GroEL_ES_folding_intermediate2 --> 7.0 adp_c + 7.0 h_c + 7.0 pi_c + protein_b0628_folding_GroEL_ES_constraint2 + protein_b0628_intermediate
#folding_protein_b0628_folding_spontaneous#	0.000226757369614512*mu Lon + 2.0 atp_c + 2.0 h2o_c + (0.000168818037472913*mu + 1.0272126943266)/(0.00540217719913322*mu + 0.870806218451178) protein_b0628 + 1.1273240843750003 protein_biomass --> 2.0 adp_c + 0.96875 ala__L_c + 0.8125 arg__L_c + 0.3125 asn__L_c + 0.625 asp__L_c + 0.25 cys__L_c + 0.28125 gln__L_c + 0.6875 glu__L_c + 0.5625 gly_c + 2.0 h_c + 0.34375 his__L_c + 0.5625 ile__L_c + 0.…
#folding_protein_b0628_folding_Lon#	0.000226757369614512*mu Lon + 2.0 atp_c + 2.0 h2o_c + 0.03125 protein_b0628_intermediate + 1.1273240843750003 protein_biomass --> 2.0 adp_c + 0.96875 ala__L_c + 0.8125 arg__L_c + 0.3125 asn__L_c + 0.625 asp__L_c + 0.25 cys__L_c + 0.28125 gln__L_c + 0.6875 glu__L_c + 0.5625 gly_c + 2.0 h_c + 0.34375 his__L_c + 0.5625 ile__L_c + 0.8125 leu__L_c + 0.5625 lys__L_c + 0.4375 met__L_c + 0.3125 phe__L_c …
#folding_protein_b3476_folding_KJE_1#	0.000555555555555553*mu DnaJ_dim_mod_4:zn2 + 0.000555555555555553*mu DnaK_mono_bound_to_atp + h2o_c + 0.078971961 prosthetic_group_biomass + protein_b3476 --> h_c + pi_c + protein_b3476_KJE_folding_intermediate1
#folding_protein_b3476_folding_KJE_4#	0.000555555555555553*mu DnaJ_dim_mod_4:zn2 + 0.000555555555555553*mu DnaK_mono_bound_to_atp + h2o_c + 0.078971961 prosthetic_group_biomass + protein_b3476_intermediate --> h_c + pi_c + protein_b3476_KJE_folding_intermediate2
#folding_protein_b3476_folding_KJE_2#	0.00694444444444443*mu DnaK_mono_bound_to_atp + 0.00138888888888889*mu GrpE_dim + atp_c + protein_b3476_KJE_folding_intermediate1 + 0.1071428571444681 protein_b3476_folding_KJE_constraint1 --> adp_c + 0.078971961 prosthetic_group_biomass + protein_b3476_folded
#folding_protein_b3476_folding_KJE_3#	0.00694444444444443*mu DnaK_mono_bound_to_atp + 0.00138888888888889*mu GrpE_dim + atp_c + protein_b3476_KJE_folding_intermediate1 --> adp_c + 0.078971961 prosthetic_group_biomass + protein_b3476_folding_KJE_constraint1 + protein_b3476_intermediate
#folding_protein_b3476_folding_KJE_5#	0.00694444444444443*mu DnaK_mono_bound_to_atp + 0.00138888888888889*mu GrpE_dim + atp_c + protein_b3476_KJE_folding_intermediate2 + 0.3214285714334043 protein_b3476_folding_KJE_constraint2 --> adp_c + 0.078971961 prosthetic_group_biomass + protein_b3476_folded
#folding_protein_b3476_folding_KJE_6#	0.00694444444444443*mu DnaK_mono_bound_to_atp + 0.00138888888888889*mu GrpE_dim + atp_c + protein_b3476_KJE_folding_intermediate2 --> adp_c + 0.078971961 prosthetic_group_biomass + protein_b3476_folding_KJE_constraint2 + protein_b3476_intermediate
#folding_protein_b3476_folding_GroEL_ES_1#	5.55555555555555e-6*mu [GroL]14[GroS]7_cis_with_7_adp_and_7_mg2 + protein_b3476 + 5.55555555555555e-6*mu transGroES_hepta --> protein_b3476_GroEL_ES_folding_intermediate1
#folding_protein_b3476_folding_GroEL_ES_4#	5.55555555555555e-6*mu [GroL]14[GroS]7_cis_with_7_adp_and_7_mg2 + protein_b3476_intermediate + 5.55555555555555e-6*mu transGroES_hepta --> protein_b3476_GroEL_ES_folding_intermediate2
#folding_protein_b3476_folding_GroEL_ES_2#	0.0023148148148148*mu [GroL]14[GroS]7_cis_with_7_adp_and_7_mg2 + 7.0 atp_c + 7.0 h2o_c + protein_b3476_GroEL_ES_folding_intermediate1 + 0.021428571428893622 protein_b3476_folding_GroEL_ES_constraint1 --> 7.0 adp_c + 7.0 h_c + 7.0 pi_c + protein_b3476_folded
#folding_protein_b3476_folding_GroEL_ES_3#	0.0023148148148148*mu [GroL]14[GroS]7_cis_with_7_adp_and_7_mg2 + 7.0 atp_c + 7.0 h2o_c + protein_b3476_GroEL_ES_folding_intermediate1 --> 7.0 adp_c + 7.0 h_c + 7.0 pi_c + protein_b3476_folding_GroEL_ES_constraint1 + protein_b3476_intermediate
#folding_protein_b3476_folding_GroEL_ES_5#	0.0023148148148148*mu [GroL]14[GroS]7_cis_with_7_adp_and_7_mg2 + 7.0 atp_c + 7.0 h2o_c + protein_b3476_GroEL_ES_folding_intermediate2 + 0.4071428571489788 protein_b3476_folding_GroEL_ES_constraint2 --> 7.0 adp_c + 7.0 h_c + 7.0 pi_c + protein_b3476_folded
#folding_protein_b3476_folding_GroEL_ES_6#	0.0023148148148148*mu [GroL]14[GroS]7_cis_with_7_adp_and_7_mg2 + 7.0 atp_c + 7.0 h2o_c + protein_b3476_GroEL_ES_folding_intermediate2 --> 7.0 adp_c + 7.0 h_c + 7.0 pi_c + protein_b3476_folding_GroEL_ES_constraint2 + protein_b3476_intermediate
#folding_protein_b3476_folding_spontaneous#	0.000226757369614512*mu Lon + 2.0 atp_c + 2.0 h2o_c + (0.000384068696422077*mu + 1.00000000001504)/(0.019971572213948*mu + 7.81863355734083e-10) protein_b3476 + 1.1290426115384615 protein_biomass --> 2.0 adp_c + 1.076923076923077 ala__L_c + 0.44230769230769235 arg__L_c + 0.44230769230769235 asn__L_c + 0.5384615384615385 asp__L_c + 0.019230769230769232 cys__L_c + 0.5192307692307693 gln__L_c + 0.61…
#folding_protein_b3476_folding_Lon#	0.000226757369614512*mu Lon + 2.0 atp_c + 2.0 h2o_c + 0.019230769230769232 protein_b3476_intermediate + 1.1290426115384615 protein_biomass --> 2.0 adp_c + 1.076923076923077 ala__L_c + 0.44230769230769235 arg__L_c + 0.44230769230769235 asn__L_c + 0.5384615384615385 asp__L_c + 0.019230769230769232 cys__L_c + 0.5192307692307693 gln__L_c + 0.6153846153846154 glu__L_c + 0.4807692307692308 gly_c + 2.0 …
#folding_protein_b3169_folding_KJE_1#	0.000555555555555553*mu DnaJ_dim_mod_4:zn2 + 0.000555555555555553*mu DnaK_mono_bound_to_atp + h2o_c + 0.078971961 prosthetic_group_biomass + protein_b3169 --> h_c + pi_c + protein_b3169_KJE_folding_intermediate1
#folding_protein_b3169_folding_KJE_4#	0.000555555555555553*mu DnaJ_dim_mod_4:zn2 + 0.000555555555555553*mu DnaK_mono_bound_to_atp + h2o_c + 0.078971961 prosthetic_group_biomass + protein_b3169_intermediate --> h_c + pi_c + protein_b3169_KJE_folding_intermediate2
#folding_protein_b3169_folding_KJE_2#	0.00694444444444443*mu DnaK_mono_bound_to_atp + 0.00138888888888889*mu GrpE_dim + atp_c + protein_b3169_KJE_folding_intermediate1 + 0.03571429311108239 protein_b3169_folding_KJE_constraint1 --> adp_c + 0.078971961 prosthetic_group_biomass + protein_b3169_folded
#folding_protein_b3169_folding_KJE_3#	0.00694444444444443*mu DnaK_mono_bound_to_atp + 0.00138888888888889*mu GrpE_dim + atp_c + protein_b3169_KJE_folding_intermediate1 --> adp_c + 0.078971961 prosthetic_group_biomass + protein_b3169_folding_KJE_constraint1 + protein_b3169_intermediate
#folding_protein_b3169_folding_KJE_5#	0.00694444444444443*mu DnaK_mono_bound_to_atp + 0.00138888888888889*mu GrpE_dim + atp_c + protein_b3169_KJE_folding_intermediate2 + 0.10714287933324718 protein_b3169_folding_KJE_constraint2 --> adp_c + 0.078971961 prosthetic_group_biomass + protein_b3169_folded
#folding_protein_b3169_folding_KJE_6#	0.00694444444444443*mu DnaK_mono_bound_to_atp + 0.00138888888888889*mu GrpE_dim + atp_c + protein_b3169_KJE_folding_intermediate2 --> adp_c + 0.078971961 prosthetic_group_biomass + protein_b3169_folding_KJE_constraint2 + protein_b3169_intermediate
#folding_protein_b3169_folding_GroEL_ES_1#	5.55555555555555e-6*mu [GroL]14[GroS]7_cis_with_7_adp_and_7_mg2 + protein_b3169 + 5.55555555555555e-6*mu transGroES_hepta --> protein_b3169_GroEL_ES_folding_intermediate1
#folding_protein_b3169_folding_GroEL_ES_4#	5.55555555555555e-6*mu [GroL]14[GroS]7_cis_with_7_adp_and_7_mg2 + protein_b3169_intermediate + 5.55555555555555e-6*mu transGroES_hepta --> protein_b3169_GroEL_ES_folding_intermediate2
#folding_protein_b3169_folding_GroEL_ES_2#	0.0023148148148148*mu [GroL]14[GroS]7_cis_with_7_adp_and_7_mg2 + 7.0 atp_c + 7.0 h2o_c + protein_b3169_GroEL_ES_folding_intermediate1 + 0.007142858622216478 protein_b3169_folding_GroEL_ES_constraint1 --> 7.0 adp_c + 7.0 h_c + 7.0 pi_c + protein_b3169_folded
#folding_protein_b3169_folding_GroEL_ES_3#	0.0023148148148148*mu [GroL]14[GroS]7_cis_with_7_adp_and_7_mg2 + 7.0 atp_c + 7.0 h2o_c + protein_b3169_GroEL_ES_folding_intermediate1 --> 7.0 adp_c + 7.0 h_c + 7.0 pi_c + protein_b3169_folding_GroEL_ES_constraint1 + protein_b3169_intermediate
#folding_protein_b3169_folding_GroEL_ES_5#	0.0023148148148148*mu [GroL]14[GroS]7_cis_with_7_adp_and_7_mg2 + 7.0 atp_c + 7.0 h2o_c + protein_b3169_GroEL_ES_folding_intermediate2 + 0.13571431382211308 protein_b3169_folding_GroEL_ES_constraint2 --> 7.0 adp_c + 7.0 h_c + 7.0 pi_c + protein_b3169_folded
#folding_protein_b3169_folding_GroEL_ES_6#	0.0023148148148148*mu [GroL]14[GroS]7_cis_with_7_adp_and_7_mg2 + 7.0 atp_c + 7.0 h2o_c + protein_b3169_GroEL_ES_folding_intermediate2 --> 7.0 adp_c + 7.0 h_c + 7.0 pi_c + protein_b3169_folding_GroEL_ES_constraint2 + protein_b3169_intermediate
#folding_protein_b3169_folding_spontaneous#	0.000226757369614512*mu Lon + 2.0 atp_c + 2.0 h2o_c + (8.49728668060627e-11*mu + 1.00000020711031)/(4.16367047349707e-9*mu + 1.01484050373671e-5) protein_b3169 + 1.118999129387755 protein_biomass --> 2.0 adp_c + 1.183673469387755 ala__L_c + 0.673469387755102 arg__L_c + 0.3877551020408163 asn__L_c + 0.8571428571428571 asp__L_c + 0.061224489795918366 cys__L_c + 0.3877551020408163 gln__L_c + 1.14285…
#folding_protein_b3169_folding_Lon#	0.000226757369614512*mu Lon + 2.0 atp_c + 2.0 h2o_c + 0.02040816326530612 protein_b3169_intermediate + 1.118999129387755 protein_biomass --> 2.0 adp_c + 1.183673469387755 ala__L_c + 0.673469387755102 arg__L_c + 0.3877551020408163 asn__L_c + 0.8571428571428571 asp__L_c + 0.061224489795918366 cys__L_c + 0.3877551020408163 gln__L_c + 1.1428571428571428 glu__L_c + 0.5714285714285714 gly_c + 2.0 h_c +…
#folding_protein_b0409_folding_KJE_1#	0.000555555555555553*mu DnaJ_dim_mod_4:zn2 + 0.000555555555555553*mu DnaK_mono_bound_to_atp + h2o_c + 0.078971961 prosthetic_group_biomass + protein_b0409 --> h_c + pi_c + protein_b0409_KJE_folding_intermediate1
#folding_protein_b0409_folding_KJE_4#	0.000555555555555553*mu DnaJ_dim_mod_4:zn2 + 0.000555555555555553*mu DnaK_mono_bound_to_atp + h2o_c + 0.078971961 prosthetic_group_biomass + protein_b0409_intermediate --> h_c + pi_c + protein_b0409_KJE_folding_intermediate2
#folding_protein_b0409_folding_KJE_2#	0.00694444444444443*mu DnaK_mono_bound_to_atp + 0.00138888888888889*mu GrpE_dim + atp_c + protein_b0409_KJE_folding_intermediate1 + 0.21428645476614516 protein_b0409_folding_KJE_constraint1 --> adp_c + 0.078971961 prosthetic_group_biomass + protein_b0409_folded
#folding_protein_b0409_folding_KJE_3#	0.00694444444444443*mu DnaK_mono_bound_to_atp + 0.00138888888888889*mu GrpE_dim + atp_c + protein_b0409_KJE_folding_intermediate1 --> adp_c + 0.078971961 prosthetic_group_biomass + protein_b0409_folding_KJE_constraint1 + protein_b0409_intermediate
#folding_protein_b0409_folding_KJE_5#	0.00694444444444443*mu DnaK_mono_bound_to_atp + 0.00138888888888889*mu GrpE_dim + atp_c + protein_b0409_KJE_folding_intermediate2 + 0.6428593642984355 protein_b0409_folding_KJE_constraint2 --> adp_c + 0.078971961 prosthetic_group_biomass + protein_b0409_folded
#folding_protein_b0409_folding_KJE_6#	0.00694444444444443*mu DnaK_mono_bound_to_atp + 0.00138888888888889*mu GrpE_dim + atp_c + protein_b0409_KJE_folding_intermediate2 --> adp_c + 0.078971961 prosthetic_group_biomass + protein_b0409_folding_KJE_constraint2 + protein_b0409_intermediate
#folding_protein_b0409_folding_GroEL_ES_1#	5.55555555555555e-6*mu [GroL]14[GroS]7_cis_with_7_adp_and_7_mg2 + protein_b0409 + 5.55555555555555e-6*mu transGroES_hepta --> protein_b0409_GroEL_ES_folding_intermediate1
#folding_protein_b0409_folding_GroEL_ES_4#	5.55555555555555e-6*mu [GroL]14[GroS]7_cis_with_7_adp_and_7_mg2 + protein_b0409_intermediate + 5.55555555555555e-6*mu transGroES_hepta --> protein_b0409_GroEL_ES_folding_intermediate2
#folding_protein_b0409_folding_GroEL_ES_2#	0.0023148148148148*mu [GroL]14[GroS]7_cis_with_7_adp_and_7_mg2 + 7.0 atp_c + 7.0 h2o_c + protein_b0409_GroEL_ES_folding_intermediate1 + 0.04285729095322904 protein_b0409_folding_GroEL_ES_constraint1 --> 7.0 adp_c + 7.0 h_c + 7.0 pi_c + protein_b0409_folded
#folding_protein_b0409_folding_GroEL_ES_3#	0.0023148148148148*mu [GroL]14[GroS]7_cis_with_7_adp_and_7_mg2 + 7.0 atp_c + 7.0 h2o_c + protein_b0409_GroEL_ES_folding_intermediate1 --> 7.0 adp_c + 7.0 h_c + 7.0 pi_c + protein_b0409_folding_GroEL_ES_constraint1 + protein_b0409_intermediate
#folding_protein_b0409_folding_GroEL_ES_5#	0.0023148148148148*mu [GroL]14[GroS]7_cis_with_7_adp_and_7_mg2 + 7.0 atp_c + 7.0 h2o_c + protein_b0409_GroEL_ES_folding_intermediate2 + 0.8142885281113516 protein_b0409_folding_GroEL_ES_constraint2 --> 7.0 adp_c + 7.0 h_c + 7.0 pi_c + protein_b0409_folded
#folding_protein_b0409_folding_GroEL_ES_6#	0.0023148148148148*mu [GroL]14[GroS]7_cis_with_7_adp_and_7_mg2 + 7.0 atp_c + 7.0 h2o_c + protein_b0409_GroEL_ES_folding_intermediate2 --> 7.0 adp_c + 7.0 h_c + 7.0 pi_c + protein_b0409_folding_GroEL_ES_constraint2 + protein_b0409_intermediate
#folding_protein_b0409_folding_spontaneous#	0.000226757369614512*mu Lon + 2.0 atp_c + 2.0 h2o_c + (5.89548227417267e-5*mu + 1.00000345557534)/(0.00188655432773525*mu + 0.000110578411011355) protein_b0409 + 1.105529219375 protein_biomass --> 2.0 adp_c + 0.8125 ala__L_c + 0.46875 arg__L_c + 0.28125 asn__L_c + 0.375 asp__L_c + 0.375 gln__L_c + 0.59375 glu__L_c + 0.9375 gly_c + 2.0 h_c + 0.1875 his__L_c + 0.90625 ile__L_c + 1.1875 leu__L_c + 0…
#folding_protein_b0409_folding_Lon#	0.000226757369614512*mu Lon + 2.0 atp_c + 2.0 h2o_c + 0.03125 protein_b0409_intermediate + 1.105529219375 protein_biomass --> 2.0 adp_c + 0.8125 ala__L_c + 0.46875 arg__L_c + 0.28125 asn__L_c + 0.375 asp__L_c + 0.375 gln__L_c + 0.59375 glu__L_c + 0.9375 gly_c + 2.0 h_c + 0.1875 his__L_c + 0.90625 ile__L_c + 1.1875 leu__L_c + 0.3125 lys__L_c + 0.46875 met__L_c + 0.4375 phe__L_c + 2.0 pi_c + 0.2812…
#folding_protein_b3167_folding_KJE_1#	0.000555555555555553*mu DnaJ_dim_mod_4:zn2 + 0.000555555555555553*mu DnaK_mono_bound_to_atp + h2o_c + 0.078971961 prosthetic_group_biomass + protein_b3167 --> h_c + pi_c + protein_b3167_KJE_folding_intermediate1
#folding_protein_b3167_folding_KJE_4#	0.000555555555555553*mu DnaJ_dim_mod_4:zn2 + 0.000555555555555553*mu DnaK_mono_bound_to_atp + h2o_c + 0.078971961 prosthetic_group_biomass + protein_b3167_intermediate --> h_c + pi_c + protein_b3167_KJE_folding_intermediate2
#folding_protein_b3167_folding_KJE_2#	0.00694444444444443*mu DnaK_mono_bound_to_atp + 0.00138888888888889*mu GrpE_dim + atp_c + protein_b3167_KJE_folding_intermediate1 + 0.17894245651618199 protein_b3167_folding_KJE_constraint1 --> adp_c + 0.078971961 prosthetic_group_biomass + protein_b3167_folded
#folding_protein_b3167_folding_KJE_3#	0.00694444444444443*mu DnaK_mono_bound_to_atp + 0.00138888888888889*mu GrpE_dim + atp_c + protein_b3167_KJE_folding_intermediate1 --> adp_c + 0.078971961 prosthetic_group_biomass + protein_b3167_folding_KJE_constraint1 + protein_b3167_intermediate
#folding_protein_b3167_folding_KJE_5#	0.00694444444444443*mu DnaK_mono_bound_to_atp + 0.00138888888888889*mu GrpE_dim + atp_c + protein_b3167_KJE_folding_intermediate2 + 0.536827369548546 protein_b3167_folding_KJE_constraint2 --> adp_c + 0.078971961 prosthetic_group_biomass + protein_b3167_folded
#folding_protein_b3167_folding_KJE_6#	0.00694444444444443*mu DnaK_mono_bound_to_atp + 0.00138888888888889*mu GrpE_dim + atp_c + protein_b3167_KJE_folding_intermediate2 --> adp_c + 0.078971961 prosthetic_group_biomass + protein_b3167_folding_KJE_constraint2 + protein_b3167_intermediate
#folding_protein_b3167_folding_GroEL_ES_1#	5.55555555555555e-6*mu [GroL]14[GroS]7_cis_with_7_adp_and_7_mg2 + protein_b3167 + 5.55555555555555e-6*mu transGroES_hepta --> protein_b3167_GroEL_ES_folding_intermediate1
#folding_protein_b3167_folding_GroEL_ES_4#	5.55555555555555e-6*mu [GroL]14[GroS]7_cis_with_7_adp_and_7_mg2 + protein_b3167_intermediate + 5.55555555555555e-6*mu transGroES_hepta --> protein_b3167_GroEL_ES_folding_intermediate2
#folding_protein_b3167_folding_GroEL_ES_2#	0.0023148148148148*mu [GroL]14[GroS]7_cis_with_7_adp_and_7_mg2 + 7.0 atp_c + 7.0 h2o_c + protein_b3167_GroEL_ES_folding_intermediate1 + 0.03578849130323639 protein_b3167_folding_GroEL_ES_constraint1 --> 7.0 adp_c + 7.0 h_c + 7.0 pi_c + protein_b3167_folded
#folding_protein_b3167_folding_GroEL_ES_3#	0.0023148148148148*mu [GroL]14[GroS]7_cis_with_7_adp_and_7_mg2 + 7.0 atp_c + 7.0 h2o_c + protein_b3167_GroEL_ES_folding_intermediate1 --> 7.0 adp_c + 7.0 h_c + 7.0 pi_c + protein_b3167_folding_GroEL_ES_constraint1 + protein_b3167_intermediate
#folding_protein_b3167_folding_GroEL_ES_5#	0.0023148148148148*mu [GroL]14[GroS]7_cis_with_7_adp_and_7_mg2 + 7.0 atp_c + 7.0 h2o_c + protein_b3167_GroEL_ES_folding_intermediate2 + 0.6799813347614915 protein_b3167_folding_GroEL_ES_constraint2 --> 7.0 adp_c + 7.0 h_c + 7.0 pi_c + protein_b3167_folded
#folding_protein_b3167_folding_GroEL_ES_6#	0.0023148148148148*mu [GroL]14[GroS]7_cis_with_7_adp_and_7_mg2 + 7.0 atp_c + 7.0 h2o_c + protein_b3167_GroEL_ES_folding_intermediate2 --> 7.0 adp_c + 7.0 h_c + 7.0 pi_c + protein_b3167_folding_GroEL_ES_constraint2 + protein_b3167_intermediate
#folding_protein_b3167_folding_spontaneous#	0.000226757369614512*mu Lon + 2.0 atp_c + 2.0 h2o_c + (2.08999527560118e-10*mu + 1.00207775649062)/(2.71699385828154e-9*mu + 0.0270108343780489) protein_b3167 + 1.1555476015384616 protein_biomass --> 2.0 adp_c + 0.7692307692307693 ala__L_c + 0.8461538461538463 arg__L_c + 0.3076923076923077 asn__L_c + 0.7692307692307693 asp__L_c + 0.38461538461538464 gln__L_c + 0.9230769230769231 glu__L_c + 0.5384…
#folding_protein_b3167_folding_Lon#	0.000226757369614512*mu Lon + 2.0 atp_c + 2.0 h2o_c + 0.07692307692307693 protein_b3167_intermediate + 1.1555476015384616 protein_biomass --> 2.0 adp_c + 0.7692307692307693 ala__L_c + 0.8461538461538463 arg__L_c + 0.3076923076923077 asn__L_c + 0.7692307692307693 asp__L_c + 0.38461538461538464 gln__L_c + 0.9230769230769231 glu__L_c + 0.5384615384615385 gly_c + 2.0 h_c + 0.07692307692307693 his__L_…
#folding_protein_b2265_folding_KJE_1#	0.000555555555555553*mu DnaJ_dim_mod_4:zn2 + 0.000555555555555553*mu DnaK_mono_bound_to_atp + h2o_c + 0.078971961 prosthetic_group_biomass + protein_b2265 --> h_c + pi_c + protein_b2265_KJE_folding_intermediate1
#folding_protein_b2265_folding_KJE_4#	0.000555555555555553*mu DnaJ_dim_mod_4:zn2 + 0.000555555555555553*mu DnaK_mono_bound_to_atp + h2o_c + 0.078971961 prosthetic_group_biomass + protein_b2265_intermediate --> h_c + pi_c + protein_b2265_KJE_folding_intermediate2
#folding_protein_b2265_folding_KJE_2#	0.00694444444444443*mu DnaK_mono_bound_to_atp + 0.00138888888888889*mu GrpE_dim + atp_c + protein_b2265_KJE_folding_intermediate1 + 0.10743639821059071 protein_b2265_folding_KJE_constraint1 --> adp_c + 0.078971961 prosthetic_group_biomass + protein_b2265_folded
#folding_protein_b2265_folding_KJE_3#	0.00694444444444443*mu DnaK_mono_bound_to_atp + 0.00138888888888889*mu GrpE_dim + atp_c + protein_b2265_KJE_folding_intermediate1 --> adp_c + 0.078971961 prosthetic_group_biomass + protein_b2265_folding_KJE_constraint1 + protein_b2265_intermediate
#folding_protein_b2265_folding_KJE_5#	0.00694444444444443*mu DnaK_mono_bound_to_atp + 0.00138888888888889*mu GrpE_dim + atp_c + protein_b2265_KJE_folding_intermediate2 + 0.32230919463177216 protein_b2265_folding_KJE_constraint2 --> adp_c + 0.078971961 prosthetic_group_biomass + protein_b2265_folded
#folding_protein_b2265_folding_KJE_6#	0.00694444444444443*mu DnaK_mono_bound_to_atp + 0.00138888888888889*mu GrpE_dim + atp_c + protein_b2265_KJE_folding_intermediate2 --> adp_c + 0.078971961 prosthetic_group_biomass + protein_b2265_folding_KJE_constraint2 + protein_b2265_intermediate
#folding_protein_b2265_folding_GroEL_ES_1#	5.55555555555555e-6*mu [GroL]14[GroS]7_cis_with_7_adp_and_7_mg2 + protein_b2265 + 5.55555555555555e-6*mu transGroES_hepta --> protein_b2265_GroEL_ES_folding_intermediate1
#folding_protein_b2265_folding_GroEL_ES_4#	5.55555555555555e-6*mu [GroL]14[GroS]7_cis_with_7_adp_and_7_mg2 + protein_b2265_intermediate + 5.55555555555555e-6*mu transGroES_hepta --> protein_b2265_GroEL_ES_folding_intermediate2
#folding_protein_b2265_folding_GroEL_ES_2#	0.0023148148148148*mu [GroL]14[GroS]7_cis_with_7_adp_and_7_mg2 + 7.0 atp_c + 7.0 h2o_c + protein_b2265_GroEL_ES_folding_intermediate1 + 0.021487279642118145 protein_b2265_folding_GroEL_ES_constraint1 --> 7.0 adp_c + 7.0 h_c + 7.0 pi_c + protein_b2265_folded
#folding_protein_b2265_folding_GroEL_ES_3#	0.0023148148148148*mu [GroL]14[GroS]7_cis_with_7_adp_and_7_mg2 + 7.0 atp_c + 7.0 h2o_c + protein_b2265_GroEL_ES_folding_intermediate1 --> 7.0 adp_c + 7.0 h_c + 7.0 pi_c + protein_b2265_folding_GroEL_ES_constraint1 + protein_b2265_intermediate
#folding_protein_b2265_folding_GroEL_ES_5#	0.0023148148148148*mu [GroL]14[GroS]7_cis_with_7_adp_and_7_mg2 + 7.0 atp_c + 7.0 h2o_c + protein_b2265_GroEL_ES_folding_intermediate2 + 0.40825831320024464 protein_b2265_folding_GroEL_ES_constraint2 --> 7.0 adp_c + 7.0 h_c + 7.0 pi_c + protein_b2265_folded
#folding_protein_b2265_folding_GroEL_ES_6#	0.0023148148148148*mu [GroL]14[GroS]7_cis_with_7_adp_and_7_mg2 + 7.0 atp_c + 7.0 h2o_c + protein_b2265_GroEL_ES_folding_intermediate2 --> 7.0 adp_c + 7.0 h_c + 7.0 pi_c + protein_b2265_folding_GroEL_ES_constraint2 + protein_b2265_intermediate
#folding_protein_b2265_folding_spontaneous#	0.000226757369614512*mu Lon + 2.0 atp_c + 2.0 h2o_c + (5.66652872532555e-9*mu + 1.00273971663218)/(2.43660735188999e-7*mu + 0.117807815183743) protein_b2265 + 1.1340223213953489 protein_biomass --> 2.0 adp_c + 1.069767441860465 ala__L_c + 0.7906976744186046 arg__L_c + 0.3488372093023256 asn__L_c + 0.5813953488372093 asp__L_c + 0.13953488372093023 cys__L_c + 0.7441860465116279 gln__L_c + 0.5813953…
#folding_protein_b2265_folding_Lon#	0.000226757369614512*mu Lon + 2.0 atp_c + 2.0 h2o_c + 0.023255813953488372 protein_b2265_intermediate + 1.1340223213953489 protein_biomass --> 2.0 adp_c + 1.069767441860465 ala__L_c + 0.7906976744186046 arg__L_c + 0.3488372093023256 asn__L_c + 0.5813953488372093 asp__L_c + 0.13953488372093023 cys__L_c + 0.7441860465116279 gln__L_c + 0.5813953488372093 glu__L_c + 0.5116279069767442 gly_c + 2.0 h_c…
#folding_protein_b1709_folding_KJE_1#	0.000555555555555553*mu DnaJ_dim_mod_4:zn2 + 0.000555555555555553*mu DnaK_mono_bound_to_atp + h2o_c + 0.078971961 prosthetic_group_biomass + protein_b1709 --> h_c + pi_c + protein_b1709_KJE_folding_intermediate1
#folding_protein_b1709_folding_KJE_4#	0.000555555555555553*mu DnaJ_dim_mod_4:zn2 + 0.000555555555555553*mu DnaK_mono_bound_to_atp + h2o_c + 0.078971961 prosthetic_group_biomass + protein_b1709_intermediate --> h_c + pi_c + protein_b1709_KJE_folding_intermediate2
#folding_protein_b1709_folding_KJE_2#	0.00694444444444443*mu DnaK_mono_bound_to_atp + 0.00138888888888889*mu GrpE_dim + atp_c + protein_b1709_KJE_folding_intermediate1 + 0.25002712191468524 protein_b1709_folding_KJE_constraint1 --> adp_c + 0.078971961 prosthetic_group_biomass + protein_b1709_folded
#folding_protein_b1709_folding_KJE_3#	0.00694444444444443*mu DnaK_mono_bound_to_atp + 0.00138888888888889*mu GrpE_dim + atp_c + protein_b1709_KJE_folding_intermediate1 --> adp_c + 0.078971961 prosthetic_group_biomass + protein_b1709_folding_KJE_constraint1 + protein_b1709_intermediate
#folding_protein_b1709_folding_KJE_5#	0.00694444444444443*mu DnaK_mono_bound_to_atp + 0.00138888888888889*mu GrpE_dim + atp_c + protein_b1709_KJE_folding_intermediate2 + 0.7500813657440557 protein_b1709_folding_KJE_constraint2 --> adp_c + 0.078971961 prosthetic_group_biomass + protein_b1709_folded
#folding_protein_b1709_folding_KJE_6#	0.00694444444444443*mu DnaK_mono_bound_to_atp + 0.00138888888888889*mu GrpE_dim + atp_c + protein_b1709_KJE_folding_intermediate2 --> adp_c + 0.078971961 prosthetic_group_biomass + protein_b1709_folding_KJE_constraint2 + protein_b1709_intermediate
#folding_protein_b1709_folding_GroEL_ES_1#	5.55555555555555e-6*mu [GroL]14[GroS]7_cis_with_7_adp_and_7_mg2 + protein_b1709 + 5.55555555555555e-6*mu transGroES_hepta --> protein_b1709_GroEL_ES_folding_intermediate1
#folding_protein_b1709_folding_GroEL_ES_4#	5.55555555555555e-6*mu [GroL]14[GroS]7_cis_with_7_adp_and_7_mg2 + protein_b1709_intermediate + 5.55555555555555e-6*mu transGroES_hepta --> protein_b1709_GroEL_ES_folding_intermediate2
#folding_protein_b1709_folding_GroEL_ES_2#	0.0023148148148148*mu [GroL]14[GroS]7_cis_with_7_adp_and_7_mg2 + 7.0 atp_c + 7.0 h2o_c + protein_b1709_GroEL_ES_folding_intermediate1 + 0.05000542438293705 protein_b1709_folding_GroEL_ES_constraint1 --> 7.0 adp_c + 7.0 h_c + 7.0 pi_c + protein_b1709_folded
#folding_protein_b1709_folding_GroEL_ES_3#	0.0023148148148148*mu [GroL]14[GroS]7_cis_with_7_adp_and_7_mg2 + 7.0 atp_c + 7.0 h2o_c + protein_b1709_GroEL_ES_folding_intermediate1 --> 7.0 adp_c + 7.0 h_c + 7.0 pi_c + protein_b1709_folding_GroEL_ES_constraint1 + protein_b1709_intermediate
#folding_protein_b1709_folding_GroEL_ES_5#	0.0023148148148148*mu [GroL]14[GroS]7_cis_with_7_adp_and_7_mg2 + 7.0 atp_c + 7.0 h2o_c + protein_b1709_GroEL_ES_folding_intermediate2 + 0.9501030632758038 protein_b1709_folding_GroEL_ES_constraint2 --> 7.0 adp_c + 7.0 h_c + 7.0 pi_c + protein_b1709_folded
#folding_protein_b1709_folding_GroEL_ES_6#	0.0023148148148148*mu [GroL]14[GroS]7_cis_with_7_adp_and_7_mg2 + 7.0 atp_c + 7.0 h2o_c + protein_b1709_GroEL_ES_folding_intermediate2 --> 7.0 adp_c + 7.0 h_c + 7.0 pi_c + protein_b1709_folding_GroEL_ES_constraint2 + protein_b1709_intermediate
#folding_protein_b1709_folding_spontaneous#	0.000226757369614512*mu Lon + 2.0 atp_c + 2.0 h2o_c + (9.24844583503287e-7*mu + 1.00010848765874)/(2.21962700040789e-5*mu + 0.00260370380978386) protein_b1709 + 1.1285378508333335 protein_biomass --> 2.0 adp_c + 1.125 ala__L_c + 0.625 arg__L_c + 0.3333333333333333 asn__L_c + 0.41666666666666663 asp__L_c + 0.041666666666666664 cys__L_c + 0.75 gln__L_c + 0.41666666666666663 glu__L_c + 0.875 gly_c +…
#folding_protein_b1709_folding_Lon#	0.000226757369614512*mu Lon + 2.0 atp_c + 2.0 h2o_c + 0.041666666666666664 protein_b1709_intermediate + 1.1285378508333335 protein_biomass --> 2.0 adp_c + 1.125 ala__L_c + 0.625 arg__L_c + 0.3333333333333333 asn__L_c + 0.41666666666666663 asp__L_c + 0.041666666666666664 cys__L_c + 0.75 gln__L_c + 0.41666666666666663 glu__L_c + 0.875 gly_c + 2.0 h_c + 0.41666666666666663 his__L_c + 0.375 ile__L_c …
#folding_protein_b3579_folding_KJE_1#	0.000555555555555553*mu DnaJ_dim_mod_4:zn2 + 0.000555555555555553*mu DnaK_mono_bound_to_atp + h2o_c + 0.078971961 prosthetic_group_biomass + protein_b3579 --> h_c + pi_c + protein_b3579_KJE_folding_intermediate1
#folding_protein_b3579_folding_KJE_4#	0.000555555555555553*mu DnaJ_dim_mod_4:zn2 + 0.000555555555555553*mu DnaK_mono_bound_to_atp + h2o_c + 0.078971961 prosthetic_group_biomass + protein_b3579_intermediate --> h_c + pi_c + protein_b3579_KJE_folding_intermediate2
#folding_protein_b3579_folding_KJE_2#	0.00694444444444443*mu DnaK_mono_bound_to_atp + 0.00138888888888889*mu GrpE_dim + atp_c + protein_b3579_KJE_folding_intermediate1 + 0.1785732964280883 protein_b3579_folding_KJE_constraint1 --> adp_c + 0.078971961 prosthetic_group_biomass + protein_b3579_folded
#folding_protein_b3579_folding_KJE_3#	0.00694444444444443*mu DnaK_mono_bound_to_atp + 0.00138888888888889*mu GrpE_dim + atp_c + protein_b3579_KJE_folding_intermediate1 --> adp_c + 0.078971961 prosthetic_group_biomass + protein_b3579_folding_KJE_constraint1 + protein_b3579_intermediate
#folding_protein_b3579_folding_KJE_5#	0.00694444444444443*mu DnaK_mono_bound_to_atp + 0.00138888888888889*mu GrpE_dim + atp_c + protein_b3579_KJE_folding_intermediate2 + 0.535719889284265 protein_b3579_folding_KJE_constraint2 --> adp_c + 0.078971961 prosthetic_group_biomass + protein_b3579_folded
#folding_protein_b3579_folding_KJE_6#	0.00694444444444443*mu DnaK_mono_bound_to_atp + 0.00138888888888889*mu GrpE_dim + atp_c + protein_b3579_KJE_folding_intermediate2 --> adp_c + 0.078971961 prosthetic_group_biomass + protein_b3579_folding_KJE_constraint2 + protein_b3579_intermediate
#folding_protein_b3579_folding_GroEL_ES_1#	5.55555555555555e-6*mu [GroL]14[GroS]7_cis_with_7_adp_and_7_mg2 + protein_b3579 + 5.55555555555555e-6*mu transGroES_hepta --> protein_b3579_GroEL_ES_folding_intermediate1
#folding_protein_b3579_folding_GroEL_ES_4#	5.55555555555555e-6*mu [GroL]14[GroS]7_cis_with_7_adp_and_7_mg2 + protein_b3579_intermediate + 5.55555555555555e-6*mu transGroES_hepta --> protein_b3579_GroEL_ES_folding_intermediate2
#folding_protein_b3579_folding_GroEL_ES_2#	0.0023148148148148*mu [GroL]14[GroS]7_cis_with_7_adp_and_7_mg2 + 7.0 atp_c + 7.0 h2o_c + protein_b3579_GroEL_ES_folding_intermediate1 + 0.03571465928561767 protein_b3579_folding_GroEL_ES_constraint1 --> 7.0 adp_c + 7.0 h_c + 7.0 pi_c + protein_b3579_folded
#folding_protein_b3579_folding_GroEL_ES_3#	0.0023148148148148*mu [GroL]14[GroS]7_cis_with_7_adp_and_7_mg2 + 7.0 atp_c + 7.0 h2o_c + protein_b3579_GroEL_ES_folding_intermediate1 --> 7.0 adp_c + 7.0 h_c + 7.0 pi_c + protein_b3579_folding_GroEL_ES_constraint1 + protein_b3579_intermediate
#folding_protein_b3579_folding_GroEL_ES_5#	0.0023148148148148*mu [GroL]14[GroS]7_cis_with_7_adp_and_7_mg2 + 7.0 atp_c + 7.0 h2o_c + protein_b3579_GroEL_ES_folding_intermediate2 + 0.6785785264267356 protein_b3579_folding_GroEL_ES_constraint2 --> 7.0 adp_c + 7.0 h_c + 7.0 pi_c + protein_b3579_folded
#folding_protein_b3579_folding_GroEL_ES_6#	0.0023148148148148*mu [GroL]14[GroS]7_cis_with_7_adp_and_7_mg2 + 7.0 atp_c + 7.0 h2o_c + protein_b3579_GroEL_ES_folding_intermediate2 --> 7.0 adp_c + 7.0 h_c + 7.0 pi_c + protein_b3579_folding_GroEL_ES_constraint2 + protein_b3579_intermediate
#folding_protein_b3579_folding_spontaneous#	0.000226757369614512*mu Lon + 2.0 atp_c + 2.0 h2o_c + (8.99637243691856e-6*mu + 1.00001045999729)/(0.000287883917981394*mu + 0.000334719913423715) protein_b3579 + 1.124051574375 protein_biomass --> 2.0 adp_c + 1.0625 ala__L_c + 0.375 arg__L_c + 0.46875 asn__L_c + 0.6875 asp__L_c + 0.5 gln__L_c + 0.5 glu__L_c + 0.71875 gly_c + 2.0 h_c + 0.1875 his__L_c + 0.40625 ile__L_c + 1.0625 leu__L_c + 0.7812…
#folding_protein_b3579_folding_Lon#	0.000226757369614512*mu Lon + 2.0 atp_c + 2.0 h2o_c + 0.03125 protein_b3579_intermediate + 1.124051574375 protein_biomass --> 2.0 adp_c + 1.0625 ala__L_c + 0.375 arg__L_c + 0.46875 asn__L_c + 0.6875 asp__L_c + 0.5 gln__L_c + 0.5 glu__L_c + 0.71875 gly_c + 2.0 h_c + 0.1875 his__L_c + 0.40625 ile__L_c + 1.0625 leu__L_c + 0.78125 lys__L_c + 0.28125 met__L_c + 0.5625 phe__L_c + 2.0 pi_c + 0.40625 pro…
#folding_protein_b1897_folding_KJE_1#	0.000555555555555553*mu DnaJ_dim_mod_4:zn2 + 0.000555555555555553*mu DnaK_mono_bound_to_atp + h2o_c + 0.078971961 prosthetic_group_biomass + protein_b1897 --> h_c + pi_c + protein_b1897_KJE_folding_intermediate1
#folding_protein_b1897_folding_KJE_4#	0.000555555555555553*mu DnaJ_dim_mod_4:zn2 + 0.000555555555555553*mu DnaK_mono_bound_to_atp + h2o_c + 0.078971961 prosthetic_group_biomass + protein_b1897_intermediate --> h_c + pi_c + protein_b1897_KJE_folding_intermediate2
#folding_protein_b1897_folding_KJE_2#	0.00694444444444443*mu DnaK_mono_bound_to_atp + 0.00138888888888889*mu GrpE_dim + atp_c + protein_b1897_KJE_folding_intermediate1 + 0.28711881184473376 protein_b1897_folding_KJE_constraint1 --> adp_c + 0.078971961 prosthetic_group_biomass + protein_b1897_folded
#folding_protein_b1897_folding_KJE_3#	0.00694444444444443*mu DnaK_mono_bound_to_atp + 0.00138888888888889*mu GrpE_dim + atp_c + protein_b1897_KJE_folding_intermediate1 --> adp_c + 0.078971961 prosthetic_group_biomass + protein_b1897_folding_KJE_constraint1 + protein_b1897_intermediate
#folding_protein_b1897_folding_KJE_5#	0.00694444444444443*mu DnaK_mono_bound_to_atp + 0.00138888888888889*mu GrpE_dim + atp_c + protein_b1897_KJE_folding_intermediate2 + 0.8613564355342014 protein_b1897_folding_KJE_constraint2 --> adp_c + 0.078971961 prosthetic_group_biomass + protein_b1897_folded
#folding_protein_b1897_folding_KJE_6#	0.00694444444444443*mu DnaK_mono_bound_to_atp + 0.00138888888888889*mu GrpE_dim + atp_c + protein_b1897_KJE_folding_intermediate2 --> adp_c + 0.078971961 prosthetic_group_biomass + protein_b1897_folding_KJE_constraint2 + protein_b1897_intermediate
#folding_protein_b1897_folding_GroEL_ES_1#	5.55555555555555e-6*mu [GroL]14[GroS]7_cis_with_7_adp_and_7_mg2 + protein_b1897 + 5.55555555555555e-6*mu transGroES_hepta --> protein_b1897_GroEL_ES_folding_intermediate1
#folding_protein_b1897_folding_GroEL_ES_4#	5.55555555555555e-6*mu [GroL]14[GroS]7_cis_with_7_adp_and_7_mg2 + protein_b1897_intermediate + 5.55555555555555e-6*mu transGroES_hepta --> protein_b1897_GroEL_ES_folding_intermediate2
#folding_protein_b1897_folding_GroEL_ES_2#	0.0023148148148148*mu [GroL]14[GroS]7_cis_with_7_adp_and_7_mg2 + 7.0 atp_c + 7.0 h2o_c + protein_b1897_GroEL_ES_folding_intermediate1 + 0.05742376236894676 protein_b1897_folding_GroEL_ES_constraint1 --> 7.0 adp_c + 7.0 h_c + 7.0 pi_c + protein_b1897_folded
#folding_protein_b1897_folding_GroEL_ES_3#	0.0023148148148148*mu [GroL]14[GroS]7_cis_with_7_adp_and_7_mg2 + 7.0 atp_c + 7.0 h2o_c + protein_b1897_GroEL_ES_folding_intermediate1 --> 7.0 adp_c + 7.0 h_c + 7.0 pi_c + protein_b1897_folding_GroEL_ES_constraint1 + protein_b1897_intermediate
#folding_protein_b1897_folding_GroEL_ES_5#	0.0023148148148148*mu [GroL]14[GroS]7_cis_with_7_adp_and_7_mg2 + 7.0 atp_c + 7.0 h2o_c + protein_b1897_GroEL_ES_folding_intermediate2 + 1.0910514850099882 protein_b1897_folding_GroEL_ES_constraint2 --> 7.0 adp_c + 7.0 h_c + 7.0 pi_c + protein_b1897_folded
#folding_protein_b1897_folding_GroEL_ES_6#	0.0023148148148148*mu [GroL]14[GroS]7_cis_with_7_adp_and_7_mg2 + 7.0 atp_c + 7.0 h2o_c + protein_b1897_GroEL_ES_folding_intermediate2 --> 7.0 adp_c + 7.0 h_c + 7.0 pi_c + protein_b1897_folding_GroEL_ES_constraint2 + protein_b1897_intermediate
#folding_protein_b1897_folding_spontaneous#	0.000226757369614512*mu Lon + 2.0 atp_c + 2.0 h2o_c + (5.48276322932498e-8*mu + 1.00491584145657)/(1.42551843962449e-6*mu + 0.127811877870774) protein_b1897 + 1.121841646923077 protein_biomass --> 2.0 adp_c + 1.1923076923076923 ala__L_c + 0.5384615384615385 arg__L_c + 0.19230769230769232 asn__L_c + 0.6153846153846154 asp__L_c + 0.038461538461538464 cys__L_c + 0.6153846153846154 gln__L_c + 0.61538…
#folding_protein_b1897_folding_Lon#	0.000226757369614512*mu Lon + 2.0 atp_c + 2.0 h2o_c + 0.038461538461538464 protein_b1897_intermediate + 1.121841646923077 protein_biomass --> 2.0 adp_c + 1.1923076923076923 ala__L_c + 0.5384615384615385 arg__L_c + 0.19230769230769232 asn__L_c + 0.6153846153846154 asp__L_c + 0.038461538461538464 cys__L_c + 0.6153846153846154 gln__L_c + 0.6153846153846154 glu__L_c + 0.7692307692307693 gly_c + 2.0 h…
#folding_protein_b1761_folding_KJE_1#	0.000555555555555553*mu DnaJ_dim_mod_4:zn2 + 0.000555555555555553*mu DnaK_mono_bound_to_atp + h2o_c + 0.078971961 prosthetic_group_biomass + protein_b1761 --> h_c + pi_c + protein_b1761_KJE_folding_intermediate1
#folding_protein_b1761_folding_KJE_4#	0.000555555555555553*mu DnaJ_dim_mod_4:zn2 + 0.000555555555555553*mu DnaK_mono_bound_to_atp + h2o_c + 0.078971961 prosthetic_group_biomass + protein_b1761_intermediate --> h_c + pi_c + protein_b1761_KJE_folding_intermediate2
#folding_protein_b1761_folding_KJE_2#	0.00694444444444443*mu DnaK_mono_bound_to_atp + 0.00138888888888889*mu GrpE_dim + atp_c + protein_b1761_KJE_folding_intermediate1 + 0.1071428571428572 protein_b1761_folding_KJE_constraint1 --> adp_c + 0.078971961 prosthetic_group_biomass + protein_b1761_folded
#folding_protein_b1761_folding_KJE_3#	0.00694444444444443*mu DnaK_mono_bound_to_atp + 0.00138888888888889*mu GrpE_dim + atp_c + protein_b1761_KJE_folding_intermediate1 --> adp_c + 0.078971961 prosthetic_group_biomass + protein_b1761_folding_KJE_constraint1 + protein_b1761_intermediate
#folding_protein_b1761_folding_KJE_5#	0.00694444444444443*mu DnaK_mono_bound_to_atp + 0.00138888888888889*mu GrpE_dim + atp_c + protein_b1761_KJE_folding_intermediate2 + 0.3214285714285716 protein_b1761_folding_KJE_constraint2 --> adp_c + 0.078971961 prosthetic_group_biomass + protein_b1761_folded
#folding_protein_b1761_folding_KJE_6#	0.00694444444444443*mu DnaK_mono_bound_to_atp + 0.00138888888888889*mu GrpE_dim + atp_c + protein_b1761_KJE_folding_intermediate2 --> adp_c + 0.078971961 prosthetic_group_biomass + protein_b1761_folding_KJE_constraint2 + protein_b1761_intermediate
#folding_protein_b1761_folding_GroEL_ES_1#	5.55555555555555e-6*mu [GroL]14[GroS]7_cis_with_7_adp_and_7_mg2 + protein_b1761 + 5.55555555555555e-6*mu transGroES_hepta --> protein_b1761_GroEL_ES_folding_intermediate1
#folding_protein_b1761_folding_GroEL_ES_4#	5.55555555555555e-6*mu [GroL]14[GroS]7_cis_with_7_adp_and_7_mg2 + protein_b1761_intermediate + 5.55555555555555e-6*mu transGroES_hepta --> protein_b1761_GroEL_ES_folding_intermediate2
#folding_protein_b1761_folding_GroEL_ES_2#	0.0023148148148148*mu [GroL]14[GroS]7_cis_with_7_adp_and_7_mg2 + 7.0 atp_c + 7.0 h2o_c + protein_b1761_GroEL_ES_folding_intermediate1 + 0.021428571428571443 protein_b1761_folding_GroEL_ES_constraint1 --> 7.0 adp_c + 7.0 h_c + 7.0 pi_c + protein_b1761_folded
#folding_protein_b1761_folding_GroEL_ES_3#	0.0023148148148148*mu [GroL]14[GroS]7_cis_with_7_adp_and_7_mg2 + 7.0 atp_c + 7.0 h2o_c + protein_b1761_GroEL_ES_folding_intermediate1 --> 7.0 adp_c + 7.0 h_c + 7.0 pi_c + protein_b1761_folding_GroEL_ES_constraint1 + protein_b1761_intermediate
#folding_protein_b1761_folding_GroEL_ES_5#	0.0023148148148148*mu [GroL]14[GroS]7_cis_with_7_adp_and_7_mg2 + 7.0 atp_c + 7.0 h2o_c + protein_b1761_GroEL_ES_folding_intermediate2 + 0.4071428571428573 protein_b1761_folding_GroEL_ES_constraint2 --> 7.0 adp_c + 7.0 h_c + 7.0 pi_c + protein_b1761_folded
#folding_protein_b1761_folding_GroEL_ES_6#	0.0023148148148148*mu [GroL]14[GroS]7_cis_with_7_adp_and_7_mg2 + 7.0 atp_c + 7.0 h2o_c + protein_b1761_GroEL_ES_folding_intermediate2 --> 7.0 adp_c + 7.0 h_c + 7.0 pi_c + protein_b1761_folding_GroEL_ES_constraint2 + protein_b1761_intermediate
#folding_protein_b1761_folding_spontaneous#	0.000226757369614512*mu Lon + 2.0 atp_c + 2.0 h2o_c + (5.15959579663498*mu + 1.0)/(227.022215051939*mu + 2.61421245415363e-14) protein_b1761 + 1.1039954150000002 protein_biomass --> 2.0 adp_c + 1.0681818181818181 ala__L_c + 0.5 arg__L_c + 0.38636363636363635 asn__L_c + 0.4318181818181818 asp__L_c + 0.09090909090909091 cys__L_c + 0.5227272727272727 gln__L_c + 0.7045454545454546 glu__L_c + 1.113636…
#folding_protein_b1761_folding_Lon#	0.000226757369614512*mu Lon + 2.0 atp_c + 2.0 h2o_c + 0.022727272727272728 protein_b1761_intermediate + 1.1039954150000002 protein_biomass --> 2.0 adp_c + 1.0681818181818181 ala__L_c + 0.5 arg__L_c + 0.38636363636363635 asn__L_c + 0.4318181818181818 asp__L_c + 0.09090909090909091 cys__L_c + 0.5227272727272727 gln__L_c + 0.7045454545454546 glu__L_c + 1.1136363636363638 gly_c + 2.0 h_c + 0.22727272…
#folding_protein_b2467_folding_KJE_1#	0.000555555555555553*mu DnaJ_dim_mod_4:zn2 + 0.000555555555555553*mu DnaK_mono_bound_to_atp + h2o_c + 0.078971961 prosthetic_group_biomass + protein_b2467 --> h_c + pi_c + protein_b2467_KJE_folding_intermediate1
#folding_protein_b2467_folding_KJE_4#	0.000555555555555553*mu DnaJ_dim_mod_4:zn2 + 0.000555555555555553*mu DnaK_mono_bound_to_atp + h2o_c + 0.078971961 prosthetic_group_biomass + protein_b2467_intermediate --> h_c + pi_c + protein_b2467_KJE_folding_intermediate2
#folding_protein_b2467_folding_KJE_2#	0.00694444444444443*mu DnaK_mono_bound_to_atp + 0.00138888888888889*mu GrpE_dim + atp_c + protein_b2467_KJE_folding_intermediate1 + 1.7932270541995312 protein_b2467_folding_KJE_constraint1 --> adp_c + 0.078971961 prosthetic_group_biomass + protein_b2467_folded
#folding_protein_b2467_folding_KJE_3#	0.00694444444444443*mu DnaK_mono_bound_to_atp + 0.00138888888888889*mu GrpE_dim + atp_c + protein_b2467_KJE_folding_intermediate1 --> adp_c + 0.078971961 prosthetic_group_biomass + protein_b2467_folding_KJE_constraint1 + protein_b2467_intermediate
#folding_protein_b2467_folding_KJE_5#	0.00694444444444443*mu DnaK_mono_bound_to_atp + 0.00138888888888889*mu GrpE_dim + atp_c + protein_b2467_KJE_folding_intermediate2 + 5.379681162598594 protein_b2467_folding_KJE_constraint2 --> adp_c + 0.078971961 prosthetic_group_biomass + protein_b2467_folded
#folding_protein_b2467_folding_KJE_6#	0.00694444444444443*mu DnaK_mono_bound_to_atp + 0.00138888888888889*mu GrpE_dim + atp_c + protein_b2467_KJE_folding_intermediate2 --> adp_c + 0.078971961 prosthetic_group_biomass + protein_b2467_folding_KJE_constraint2 + protein_b2467_intermediate
#folding_protein_b2467_folding_GroEL_ES_1#	5.55555555555555e-6*mu [GroL]14[GroS]7_cis_with_7_adp_and_7_mg2 + protein_b2467 + 5.55555555555555e-6*mu transGroES_hepta --> protein_b2467_GroEL_ES_folding_intermediate1
#folding_protein_b2467_folding_GroEL_ES_4#	5.55555555555555e-6*mu [GroL]14[GroS]7_cis_with_7_adp_and_7_mg2 + protein_b2467_intermediate + 5.55555555555555e-6*mu transGroES_hepta --> protein_b2467_GroEL_ES_folding_intermediate2
#folding_protein_b2467_folding_GroEL_ES_2#	0.0023148148148148*mu [GroL]14[GroS]7_cis_with_7_adp_and_7_mg2 + 7.0 atp_c + 7.0 h2o_c + protein_b2467_GroEL_ES_folding_intermediate1 + 0.3586454108399063 protein_b2467_folding_GroEL_ES_constraint1 --> 7.0 adp_c + 7.0 h_c + 7.0 pi_c + protein_b2467_folded
#folding_protein_b2467_folding_GroEL_ES_3#	0.0023148148148148*mu [GroL]14[GroS]7_cis_with_7_adp_and_7_mg2 + 7.0 atp_c + 7.0 h2o_c + protein_b2467_GroEL_ES_folding_intermediate1 --> 7.0 adp_c + 7.0 h_c + 7.0 pi_c + protein_b2467_folding_GroEL_ES_constraint1 + protein_b2467_intermediate
#folding_protein_b2467_folding_GroEL_ES_5#	0.0023148148148148*mu [GroL]14[GroS]7_cis_with_7_adp_and_7_mg2 + 7.0 atp_c + 7.0 h2o_c + protein_b2467_GroEL_ES_folding_intermediate2 + 6.814262805958219 protein_b2467_folding_GroEL_ES_constraint2 --> 7.0 adp_c + 7.0 h_c + 7.0 pi_c + protein_b2467_folded
#folding_protein_b2467_folding_GroEL_ES_6#	0.0023148148148148*mu [GroL]14[GroS]7_cis_with_7_adp_and_7_mg2 + 7.0 atp_c + 7.0 h2o_c + protein_b2467_GroEL_ES_folding_intermediate2 --> 7.0 adp_c + 7.0 h_c + 7.0 pi_c + protein_b2467_folding_GroEL_ES_constraint2 + protein_b2467_intermediate
#folding_protein_b2467_folding_spontaneous#	0.000226757369614512*mu Lon + 2.0 atp_c + 2.0 h2o_c + (334.056745601327*mu + 8.36839291959781)/(6347.07816642521*mu + 139.999465472358) protein_b2467 + 1.1441224305263158 protein_biomass --> 2.0 adp_c + 0.42105263157894735 ala__L_c + 0.5263157894736842 arg__L_c + 0.5263157894736842 asn__L_c + 0.631578947368421 asp__L_c + 0.10526315789473684 cys__L_c + 0.3684210526315789 gln__L_c + 1.0526315789473…
#folding_protein_b2467_folding_Lon#	0.000226757369614512*mu Lon + 2.0 atp_c + 2.0 h2o_c + 0.046805471206593764 protein_b2467_intermediate + 1.0174726000975334 protein_biomass --> 2.0 adp_c + 0.3744437696527501 ala__L_c + 0.46805471206593763 arg__L_c + 0.46805471206593763 asn__L_c + 0.5616656544791252 asp__L_c + 0.09361094241318753 cys__L_c + 0.32763829844615633 gln__L_c + 0.9361094241318753 glu__L_c + 0.7020820680989065 gly_c + 2.0…
#folding_protein_b0638_folding_KJE_1#	0.000555555555555553*mu DnaJ_dim_mod_4:zn2 + 0.000555555555555553*mu DnaK_mono_bound_to_atp + h2o_c + 0.078971961 prosthetic_group_biomass + protein_b0638 --> h_c + pi_c + protein_b0638_KJE_folding_intermediate1
#folding_protein_b0638_folding_KJE_4#	0.000555555555555553*mu DnaJ_dim_mod_4:zn2 + 0.000555555555555553*mu DnaK_mono_bound_to_atp + h2o_c + 0.078971961 prosthetic_group_biomass + protein_b0638_intermediate --> h_c + pi_c + protein_b0638_KJE_folding_intermediate2
#folding_protein_b0638_folding_KJE_2#	0.00694444444444443*mu DnaK_mono_bound_to_atp + 0.00138888888888889*mu GrpE_dim + atp_c + protein_b0638_KJE_folding_intermediate1 + 0.17857142862279654 protein_b0638_folding_KJE_constraint1 --> adp_c + 0.078971961 prosthetic_group_biomass + protein_b0638_folded
#folding_protein_b0638_folding_KJE_3#	0.00694444444444443*mu DnaK_mono_bound_to_atp + 0.00138888888888889*mu GrpE_dim + atp_c + protein_b0638_KJE_folding_intermediate1 --> adp_c + 0.078971961 prosthetic_group_biomass + protein_b0638_folding_KJE_constraint1 + protein_b0638_intermediate
#folding_protein_b0638_folding_KJE_5#	0.00694444444444443*mu DnaK_mono_bound_to_atp + 0.00138888888888889*mu GrpE_dim + atp_c + protein_b0638_KJE_folding_intermediate2 + 0.5357142858683897 protein_b0638_folding_KJE_constraint2 --> adp_c + 0.078971961 prosthetic_group_biomass + protein_b0638_folded
#folding_protein_b0638_folding_KJE_6#	0.00694444444444443*mu DnaK_mono_bound_to_atp + 0.00138888888888889*mu GrpE_dim + atp_c + protein_b0638_KJE_folding_intermediate2 --> adp_c + 0.078971961 prosthetic_group_biomass + protein_b0638_folding_KJE_constraint2 + protein_b0638_intermediate
#folding_protein_b0638_folding_GroEL_ES_1#	5.55555555555555e-6*mu [GroL]14[GroS]7_cis_with_7_adp_and_7_mg2 + protein_b0638 + 5.55555555555555e-6*mu transGroES_hepta --> protein_b0638_GroEL_ES_folding_intermediate1
#folding_protein_b0638_folding_GroEL_ES_4#	5.55555555555555e-6*mu [GroL]14[GroS]7_cis_with_7_adp_and_7_mg2 + protein_b0638_intermediate + 5.55555555555555e-6*mu transGroES_hepta --> protein_b0638_GroEL_ES_folding_intermediate2
#folding_protein_b0638_folding_GroEL_ES_2#	0.0023148148148148*mu [GroL]14[GroS]7_cis_with_7_adp_and_7_mg2 + 7.0 atp_c + 7.0 h2o_c + protein_b0638_GroEL_ES_folding_intermediate1 + 0.035714285724559314 protein_b0638_folding_GroEL_ES_constraint1 --> 7.0 adp_c + 7.0 h_c + 7.0 pi_c + protein_b0638_folded
#folding_protein_b0638_folding_GroEL_ES_3#	0.0023148148148148*mu [GroL]14[GroS]7_cis_with_7_adp_and_7_mg2 + 7.0 atp_c + 7.0 h2o_c + protein_b0638_GroEL_ES_folding_intermediate1 --> 7.0 adp_c + 7.0 h_c + 7.0 pi_c + protein_b0638_folding_GroEL_ES_constraint1 + protein_b0638_intermediate
#folding_protein_b0638_folding_GroEL_ES_5#	0.0023148148148148*mu [GroL]14[GroS]7_cis_with_7_adp_and_7_mg2 + 7.0 atp_c + 7.0 h2o_c + protein_b0638_GroEL_ES_folding_intermediate2 + 0.6785714287666268 protein_b0638_folding_GroEL_ES_constraint2 --> 7.0 adp_c + 7.0 h_c + 7.0 pi_c + protein_b0638_folded
#folding_protein_b0638_folding_GroEL_ES_6#	0.0023148148148148*mu [GroL]14[GroS]7_cis_with_7_adp_and_7_mg2 + 7.0 atp_c + 7.0 h2o_c + protein_b0638_GroEL_ES_folding_intermediate2 --> 7.0 adp_c + 7.0 h_c + 7.0 pi_c + protein_b0638_folding_GroEL_ES_constraint2 + protein_b0638_intermediate
#folding_protein_b0638_folding_spontaneous#	0.000226757369614512*mu Lon + 2.0 atp_c + 2.0 h2o_c + (1.89046235895294e-6*mu + 1.00000000028766)/(3.78092471790588e-5*mu + 5.75321459869594e-9) protein_b0638 + 1.1651078240000001 protein_biomass --> 2.0 adp_c + 0.9 ala__L_c + 0.75 arg__L_c + 0.5 asn__L_c + 0.45 asp__L_c + 0.15000000000000002 cys__L_c + 0.75 gln__L_c + 0.7000000000000001 glu__L_c + 0.6000000000000001 gly_c + 2.0 h_c + 0.55 his__L…
#folding_protein_b0638_folding_Lon#	0.000226757369614512*mu Lon + 2.0 atp_c + 2.0 h2o_c + 0.05 protein_b0638_intermediate + 1.1651078240000001 protein_biomass --> 2.0 adp_c + 0.9 ala__L_c + 0.75 arg__L_c + 0.5 asn__L_c + 0.45 asp__L_c + 0.15000000000000002 cys__L_c + 0.75 gln__L_c + 0.7000000000000001 glu__L_c + 0.6000000000000001 gly_c + 2.0 h_c + 0.55 his__L_c + 0.65 ile__L_c + 1.1500000000000001 leu__L_c + 0.05 lys__L_c + 0.3000…
#folding_protein_b2817_folding_KJE_1#	0.000555555555555553*mu DnaJ_dim_mod_4:zn2 + 0.000555555555555553*mu DnaK_mono_bound_to_atp + h2o_c + 0.078971961 prosthetic_group_biomass + protein_b2817 --> h_c + pi_c + protein_b2817_KJE_folding_intermediate1
#folding_protein_b2817_folding_KJE_4#	0.000555555555555553*mu DnaJ_dim_mod_4:zn2 + 0.000555555555555553*mu DnaK_mono_bound_to_atp + h2o_c + 0.078971961 prosthetic_group_biomass + protein_b2817_intermediate --> h_c + pi_c + protein_b2817_KJE_folding_intermediate2
#folding_protein_b2817_folding_KJE_2#	0.00694444444444443*mu DnaK_mono_bound_to_atp + 0.00138888888888889*mu GrpE_dim + atp_c + protein_b2817_KJE_folding_intermediate1 + 0.39285773525701256 protein_b2817_folding_KJE_constraint1 --> adp_c + 0.078971961 prosthetic_group_biomass + protein_b2817_folded
#folding_protein_b2817_folding_KJE_3#	0.00694444444444443*mu DnaK_mono_bound_to_atp + 0.00138888888888889*mu GrpE_dim + atp_c + protein_b2817_KJE_folding_intermediate1 --> adp_c + 0.078971961 prosthetic_group_biomass + protein_b2817_folding_KJE_constraint1 + protein_b2817_intermediate
#folding_protein_b2817_folding_KJE_5#	0.00694444444444443*mu DnaK_mono_bound_to_atp + 0.00138888888888889*mu GrpE_dim + atp_c + protein_b2817_KJE_folding_intermediate2 + 1.1785732057710376 protein_b2817_folding_KJE_constraint2 --> adp_c + 0.078971961 prosthetic_group_biomass + protein_b2817_folded
#folding_protein_b2817_folding_KJE_6#	0.00694444444444443*mu DnaK_mono_bound_to_atp + 0.00138888888888889*mu GrpE_dim + atp_c + protein_b2817_KJE_folding_intermediate2 --> adp_c + 0.078971961 prosthetic_group_biomass + protein_b2817_folding_KJE_constraint2 + protein_b2817_intermediate
#folding_protein_b2817_folding_GroEL_ES_1#	5.55555555555555e-6*mu [GroL]14[GroS]7_cis_with_7_adp_and_7_mg2 + protein_b2817 + 5.55555555555555e-6*mu transGroES_hepta --> protein_b2817_GroEL_ES_folding_intermediate1
#folding_protein_b2817_folding_GroEL_ES_4#	5.55555555555555e-6*mu [GroL]14[GroS]7_cis_with_7_adp_and_7_mg2 + protein_b2817_intermediate + 5.55555555555555e-6*mu transGroES_hepta --> protein_b2817_GroEL_ES_folding_intermediate2
#folding_protein_b2817_folding_GroEL_ES_2#	0.0023148148148148*mu [GroL]14[GroS]7_cis_with_7_adp_and_7_mg2 + 7.0 atp_c + 7.0 h2o_c + protein_b2817_GroEL_ES_folding_intermediate1 + 0.07857154705140251 protein_b2817_folding_GroEL_ES_constraint1 --> 7.0 adp_c + 7.0 h_c + 7.0 pi_c + protein_b2817_folded
#folding_protein_b2817_folding_GroEL_ES_3#	0.0023148148148148*mu [GroL]14[GroS]7_cis_with_7_adp_and_7_mg2 + 7.0 atp_c + 7.0 h2o_c + protein_b2817_GroEL_ES_folding_intermediate1 --> 7.0 adp_c + 7.0 h_c + 7.0 pi_c + protein_b2817_folding_GroEL_ES_constraint1 + protein_b2817_intermediate
#folding_protein_b2817_folding_GroEL_ES_5#	0.0023148148148148*mu [GroL]14[GroS]7_cis_with_7_adp_and_7_mg2 + 7.0 atp_c + 7.0 h2o_c + protein_b2817_GroEL_ES_folding_intermediate2 + 1.4928593939766475 protein_b2817_folding_GroEL_ES_constraint2 --> 7.0 adp_c + 7.0 h_c + 7.0 pi_c + protein_b2817_folded
#folding_protein_b2817_folding_GroEL_ES_6#	0.0023148148148148*mu [GroL]14[GroS]7_cis_with_7_adp_and_7_mg2 + 7.0 atp_c + 7.0 h2o_c + protein_b2817_GroEL_ES_folding_intermediate2 --> 7.0 adp_c + 7.0 h_c + 7.0 pi_c + protein_b2817_folding_GroEL_ES_constraint2 + protein_b2817_intermediate
#folding_protein_b2817_folding_spontaneous#	0.000226757369614512*mu Lon + 2.0 atp_c + 2.0 h2o_c + (0.0100268271109293*mu + 1.00000150792694)/(0.411099911548102*mu + 6.18250045803819e-5) protein_b2817 + 1.1133413829268293 protein_biomass --> 2.0 adp_c + 1.1219512195121952 ala__L_c + 0.6097560975609756 arg__L_c + 0.36585365853658536 asn__L_c + 0.5853658536585367 asp__L_c + 0.6585365853658537 gln__L_c + 0.4634146341463415 glu__L_c + 0.6585365…
#folding_protein_b2817_folding_Lon#	0.000226757369614512*mu Lon + 2.0 atp_c + 2.0 h2o_c + 0.024390243902439025 protein_b2817_intermediate + 1.1133413829268293 protein_biomass --> 2.0 adp_c + 1.1219512195121952 ala__L_c + 0.6097560975609756 arg__L_c + 0.36585365853658536 asn__L_c + 0.5853658536585367 asp__L_c + 0.6585365853658537 gln__L_c + 0.4634146341463415 glu__L_c + 0.6585365853658537 gly_c + 2.0 h_c + 0.0975609756097561 his__L_…
#folding_protein_b0723_folding_KJE_1#	0.000555555555555553*mu DnaJ_dim_mod_4:zn2 + 0.000555555555555553*mu DnaK_mono_bound_to_atp + h2o_c + 0.078971961 prosthetic_group_biomass + protein_b0723 --> h_c + pi_c + protein_b0723_KJE_folding_intermediate1
#folding_protein_b0723_folding_KJE_4#	0.000555555555555553*mu DnaJ_dim_mod_4:zn2 + 0.000555555555555553*mu DnaK_mono_bound_to_atp + h2o_c + 0.078971961 prosthetic_group_biomass + protein_b0723_intermediate --> h_c + pi_c + protein_b0723_KJE_folding_intermediate2
#folding_protein_b0723_folding_KJE_2#	0.00694444444444443*mu DnaK_mono_bound_to_atp + 0.00138888888888889*mu GrpE_dim + atp_c + protein_b0723_KJE_folding_intermediate1 + 1.0000000602801025 protein_b0723_folding_KJE_constraint1 --> adp_c + 0.078971961 prosthetic_group_biomass + protein_b0723_folded
#folding_protein_b0723_folding_KJE_3#	0.00694444444444443*mu DnaK_mono_bound_to_atp + 0.00138888888888889*mu GrpE_dim + atp_c + protein_b0723_KJE_folding_intermediate1 --> adp_c + 0.078971961 prosthetic_group_biomass + protein_b0723_folding_KJE_constraint1 + protein_b0723_intermediate
#folding_protein_b0723_folding_KJE_5#	0.00694444444444443*mu DnaK_mono_bound_to_atp + 0.00138888888888889*mu GrpE_dim + atp_c + protein_b0723_KJE_folding_intermediate2 + 3.000000180840307 protein_b0723_folding_KJE_constraint2 --> adp_c + 0.078971961 prosthetic_group_biomass + protein_b0723_folded
#folding_protein_b0723_folding_KJE_6#	0.00694444444444443*mu DnaK_mono_bound_to_atp + 0.00138888888888889*mu GrpE_dim + atp_c + protein_b0723_KJE_folding_intermediate2 --> adp_c + 0.078971961 prosthetic_group_biomass + protein_b0723_folding_KJE_constraint2 + protein_b0723_intermediate
#folding_protein_b0723_folding_GroEL_ES_1#	5.55555555555555e-6*mu [GroL]14[GroS]7_cis_with_7_adp_and_7_mg2 + protein_b0723 + 5.55555555555555e-6*mu transGroES_hepta --> protein_b0723_GroEL_ES_folding_intermediate1
#folding_protein_b0723_folding_GroEL_ES_4#	5.55555555555555e-6*mu [GroL]14[GroS]7_cis_with_7_adp_and_7_mg2 + protein_b0723_intermediate + 5.55555555555555e-6*mu transGroES_hepta --> protein_b0723_GroEL_ES_folding_intermediate2
#folding_protein_b0723_folding_GroEL_ES_2#	0.0023148148148148*mu [GroL]14[GroS]7_cis_with_7_adp_and_7_mg2 + 7.0 atp_c + 7.0 h2o_c + protein_b0723_GroEL_ES_folding_intermediate1 + 0.2000000120560205 protein_b0723_folding_GroEL_ES_constraint1 --> 7.0 adp_c + 7.0 h_c + 7.0 pi_c + protein_b0723_folded
#folding_protein_b0723_folding_GroEL_ES_3#	0.0023148148148148*mu [GroL]14[GroS]7_cis_with_7_adp_and_7_mg2 + 7.0 atp_c + 7.0 h2o_c + protein_b0723_GroEL_ES_folding_intermediate1 --> 7.0 adp_c + 7.0 h_c + 7.0 pi_c + protein_b0723_folding_GroEL_ES_constraint1 + protein_b0723_intermediate
#folding_protein_b0723_folding_GroEL_ES_5#	0.0023148148148148*mu [GroL]14[GroS]7_cis_with_7_adp_and_7_mg2 + 7.0 atp_c + 7.0 h2o_c + protein_b0723_GroEL_ES_folding_intermediate2 + 3.800000229064389 protein_b0723_folding_GroEL_ES_constraint2 --> 7.0 adp_c + 7.0 h_c + 7.0 pi_c + protein_b0723_folded
#folding_protein_b0723_folding_GroEL_ES_6#	0.0023148148148148*mu [GroL]14[GroS]7_cis_with_7_adp_and_7_mg2 + 7.0 atp_c + 7.0 h2o_c + protein_b0723_GroEL_ES_folding_intermediate2 --> 7.0 adp_c + 7.0 h_c + 7.0 pi_c + protein_b0723_folding_GroEL_ES_constraint2 + protein_b0723_intermediate
#folding_protein_b0723_folding_spontaneous#	0.000226757369614512*mu Lon + 2.0 atp_c + 2.0 h2o_c + (6.3005666243789e-5*mu + 1.0000000602801)/(0.00365432864213976*mu + 3.49624594672534e-6) protein_b0723 + 1.1105007393103448 protein_biomass --> 2.0 adp_c + 0.9655172413793103 ala__L_c + 0.6896551724137931 arg__L_c + 0.43103448275862066 asn__L_c + 0.5517241379310345 asp__L_c + 0.1896551724137931 cys__L_c + 0.3620689655172414 gln__L_c + 0.741379…
#folding_protein_b0723_folding_Lon#	0.000226757369614512*mu Lon + 2.0 atp_c + 2.0 h2o_c + 0.017241379310344827 protein_b0723_intermediate + 1.1105007393103448 protein_biomass --> 2.0 adp_c + 0.9655172413793103 ala__L_c + 0.6896551724137931 arg__L_c + 0.43103448275862066 asn__L_c + 0.5517241379310345 asp__L_c + 0.1896551724137931 cys__L_c + 0.3620689655172414 gln__L_c + 0.7413793103448276 glu__L_c + 1.0172413793103448 gly_c + 2.0 h_…
#folding_protein_b2745_folding_KJE_1#	0.000555555555555553*mu DnaJ_dim_mod_4:zn2 + 0.000555555555555553*mu DnaK_mono_bound_to_atp + h2o_c + 0.078971961 prosthetic_group_biomass + protein_b2745 --> h_c + pi_c + protein_b2745_KJE_folding_intermediate1
#folding_protein_b2745_folding_KJE_4#	0.000555555555555553*mu DnaJ_dim_mod_4:zn2 + 0.000555555555555553*mu DnaK_mono_bound_to_atp + h2o_c + 0.078971961 prosthetic_group_biomass + protein_b2745_intermediate --> h_c + pi_c + protein_b2745_KJE_folding_intermediate2
#folding_protein_b2745_folding_KJE_2#	0.00694444444444443*mu DnaK_mono_bound_to_atp + 0.00138888888888889*mu GrpE_dim + atp_c + protein_b2745_KJE_folding_intermediate1 + 0.17857143776541698 protein_b2745_folding_KJE_constraint1 --> adp_c + 0.078971961 prosthetic_group_biomass + protein_b2745_folded
#folding_protein_b2745_folding_KJE_3#	0.00694444444444443*mu DnaK_mono_bound_to_atp + 0.00138888888888889*mu GrpE_dim + atp_c + protein_b2745_KJE_folding_intermediate1 --> adp_c + 0.078971961 prosthetic_group_biomass + protein_b2745_folding_KJE_constraint1 + protein_b2745_intermediate
#folding_protein_b2745_folding_KJE_5#	0.00694444444444443*mu DnaK_mono_bound_to_atp + 0.00138888888888889*mu GrpE_dim + atp_c + protein_b2745_KJE_folding_intermediate2 + 0.535714313296251 protein_b2745_folding_KJE_constraint2 --> adp_c + 0.078971961 prosthetic_group_biomass + protein_b2745_folded
#folding_protein_b2745_folding_KJE_6#	0.00694444444444443*mu DnaK_mono_bound_to_atp + 0.00138888888888889*mu GrpE_dim + atp_c + protein_b2745_KJE_folding_intermediate2 --> adp_c + 0.078971961 prosthetic_group_biomass + protein_b2745_folding_KJE_constraint2 + protein_b2745_intermediate
#folding_protein_b2745_folding_GroEL_ES_1#	5.55555555555555e-6*mu [GroL]14[GroS]7_cis_with_7_adp_and_7_mg2 + protein_b2745 + 5.55555555555555e-6*mu transGroES_hepta --> protein_b2745_GroEL_ES_folding_intermediate1
#folding_protein_b2745_folding_GroEL_ES_4#	5.55555555555555e-6*mu [GroL]14[GroS]7_cis_with_7_adp_and_7_mg2 + protein_b2745_intermediate + 5.55555555555555e-6*mu transGroES_hepta --> protein_b2745_GroEL_ES_folding_intermediate2
#folding_protein_b2745_folding_GroEL_ES_2#	0.0023148148148148*mu [GroL]14[GroS]7_cis_with_7_adp_and_7_mg2 + 7.0 atp_c + 7.0 h2o_c + protein_b2745_GroEL_ES_folding_intermediate1 + 0.035714287553083396 protein_b2745_folding_GroEL_ES_constraint1 --> 7.0 adp_c + 7.0 h_c + 7.0 pi_c + protein_b2745_folded
#folding_protein_b2745_folding_GroEL_ES_3#	0.0023148148148148*mu [GroL]14[GroS]7_cis_with_7_adp_and_7_mg2 + 7.0 atp_c + 7.0 h2o_c + protein_b2745_GroEL_ES_folding_intermediate1 --> 7.0 adp_c + 7.0 h_c + 7.0 pi_c + protein_b2745_folding_GroEL_ES_constraint1 + protein_b2745_intermediate
#folding_protein_b2745_folding_GroEL_ES_5#	0.0023148148148148*mu [GroL]14[GroS]7_cis_with_7_adp_and_7_mg2 + 7.0 atp_c + 7.0 h2o_c + protein_b2745_GroEL_ES_folding_intermediate2 + 0.6785714635085845 protein_b2745_folding_GroEL_ES_constraint2 --> 7.0 adp_c + 7.0 h_c + 7.0 pi_c + protein_b2745_folded
#folding_protein_b2745_folding_GroEL_ES_6#	0.0023148148148148*mu [GroL]14[GroS]7_cis_with_7_adp_and_7_mg2 + 7.0 atp_c + 7.0 h2o_c + protein_b2745_GroEL_ES_folding_intermediate2 --> 7.0 adp_c + 7.0 h_c + 7.0 pi_c + protein_b2745_folding_GroEL_ES_constraint2 + protein_b2745_intermediate
#folding_protein_b2745_folding_spontaneous#	0.000226757369614512*mu Lon + 2.0 atp_c + 2.0 h2o_c + (0.433179046494621*mu + 1.00000005148634)/(14.7280875808171*mu + 1.75053539902739e-6) protein_b2745 + 1.1496761005882352 protein_biomass --> 2.0 adp_c + 1.1764705882352942 ala__L_c + 0.7647058823529411 arg__L_c + 0.4411764705882353 asn__L_c + 0.5294117647058824 asp__L_c + 0.11764705882352941 cys__L_c + 0.5588235294117647 gln__L_c + 0.823529411…
#folding_protein_b2745_folding_Lon#	0.000226757369614512*mu Lon + 2.0 atp_c + 2.0 h2o_c + 0.029411764705882353 protein_b2745_intermediate + 1.1496761005882352 protein_biomass --> 2.0 adp_c + 1.1764705882352942 ala__L_c + 0.7647058823529411 arg__L_c + 0.4411764705882353 asn__L_c + 0.5294117647058824 asp__L_c + 0.11764705882352941 cys__L_c + 0.5588235294117647 gln__L_c + 0.8235294117647058 glu__L_c + 0.7647058823529411 gly_c + 2.0 h_…
#folding_protein_b0242_folding_KJE_1#	0.000555555555555553*mu DnaJ_dim_mod_4:zn2 + 0.000555555555555553*mu DnaK_mono_bound_to_atp + h2o_c + 0.078971961 prosthetic_group_biomass + protein_b0242 --> h_c + pi_c + protein_b0242_KJE_folding_intermediate1
#folding_protein_b0242_folding_KJE_4#	0.000555555555555553*mu DnaJ_dim_mod_4:zn2 + 0.000555555555555553*mu DnaK_mono_bound_to_atp + h2o_c + 0.078971961 prosthetic_group_biomass + protein_b0242_intermediate --> h_c + pi_c + protein_b0242_KJE_folding_intermediate2
#folding_protein_b0242_folding_KJE_2#	0.00694444444444443*mu DnaK_mono_bound_to_atp + 0.00138888888888889*mu GrpE_dim + atp_c + protein_b0242_KJE_folding_intermediate1 + 0.07142895595911959 protein_b0242_folding_KJE_constraint1 --> adp_c + 0.078971961 prosthetic_group_biomass + protein_b0242_folded
#folding_protein_b0242_folding_KJE_3#	0.00694444444444443*mu DnaK_mono_bound_to_atp + 0.00138888888888889*mu GrpE_dim + atp_c + protein_b0242_KJE_folding_intermediate1 --> adp_c + 0.078971961 prosthetic_group_biomass + protein_b0242_folding_KJE_constraint1 + protein_b0242_intermediate
#folding_protein_b0242_folding_KJE_5#	0.00694444444444443*mu DnaK_mono_bound_to_atp + 0.00138888888888889*mu GrpE_dim + atp_c + protein_b0242_KJE_folding_intermediate2 + 0.21428686787735876 protein_b0242_folding_KJE_constraint2 --> adp_c + 0.078971961 prosthetic_group_biomass + protein_b0242_folded
#folding_protein_b0242_folding_KJE_6#	0.00694444444444443*mu DnaK_mono_bound_to_atp + 0.00138888888888889*mu GrpE_dim + atp_c + protein_b0242_KJE_folding_intermediate2 --> adp_c + 0.078971961 prosthetic_group_biomass + protein_b0242_folding_KJE_constraint2 + protein_b0242_intermediate
#folding_protein_b0242_folding_GroEL_ES_1#	5.55555555555555e-6*mu [GroL]14[GroS]7_cis_with_7_adp_and_7_mg2 + protein_b0242 + 5.55555555555555e-6*mu transGroES_hepta --> protein_b0242_GroEL_ES_folding_intermediate1
#folding_protein_b0242_folding_GroEL_ES_4#	5.55555555555555e-6*mu [GroL]14[GroS]7_cis_with_7_adp_and_7_mg2 + protein_b0242_intermediate + 5.55555555555555e-6*mu transGroES_hepta --> protein_b0242_GroEL_ES_folding_intermediate2
#folding_protein_b0242_folding_GroEL_ES_2#	0.0023148148148148*mu [GroL]14[GroS]7_cis_with_7_adp_and_7_mg2 + 7.0 atp_c + 7.0 h2o_c + protein_b0242_GroEL_ES_folding_intermediate1 + 0.014285791191823919 protein_b0242_folding_GroEL_ES_constraint1 --> 7.0 adp_c + 7.0 h_c + 7.0 pi_c + protein_b0242_folded
#folding_protein_b0242_folding_GroEL_ES_3#	0.0023148148148148*mu [GroL]14[GroS]7_cis_with_7_adp_and_7_mg2 + 7.0 atp_c + 7.0 h2o_c + protein_b0242_GroEL_ES_folding_intermediate1 --> 7.0 adp_c + 7.0 h_c + 7.0 pi_c + protein_b0242_folding_GroEL_ES_constraint1 + protein_b0242_intermediate
#folding_protein_b0242_folding_GroEL_ES_5#	0.0023148148148148*mu [GroL]14[GroS]7_cis_with_7_adp_and_7_mg2 + 7.0 atp_c + 7.0 h2o_c + protein_b0242_GroEL_ES_folding_intermediate2 + 0.27143003264465443 protein_b0242_folding_GroEL_ES_constraint2 --> 7.0 adp_c + 7.0 h_c + 7.0 pi_c + protein_b0242_folded
#folding_protein_b0242_folding_GroEL_ES_6#	0.0023148148148148*mu [GroL]14[GroS]7_cis_with_7_adp_and_7_mg2 + 7.0 atp_c + 7.0 h2o_c + protein_b0242_GroEL_ES_folding_intermediate2 --> 7.0 adp_c + 7.0 h_c + 7.0 pi_c + protein_b0242_folding_GroEL_ES_constraint2 + protein_b0242_intermediate
#folding_protein_b0242_folding_spontaneous#	0.000226757369614512*mu Lon + 2.0 atp_c + 2.0 h2o_c + (0.00370271433422106*mu + 1.00000538342767)/(0.133297716031958*mu + 0.000193803396276104) protein_b0242 + 1.0847785116666666 protein_biomass --> 2.0 adp_c + 1.25 ala__L_c + 0.7222222222222222 arg__L_c + 0.3611111111111111 asn__L_c + 0.6666666666666666 asp__L_c + 0.08333333333333333 cys__L_c + 0.3611111111111111 gln__L_c + 0.5 glu__L_c + 1.0277…
#folding_protein_b0242_folding_Lon#	0.000226757369614512*mu Lon + 2.0 atp_c + 2.0 h2o_c + 0.027777777777777776 protein_b0242_intermediate + 1.0847785116666666 protein_biomass --> 2.0 adp_c + 1.25 ala__L_c + 0.7222222222222222 arg__L_c + 0.3611111111111111 asn__L_c + 0.6666666666666666 asp__L_c + 0.08333333333333333 cys__L_c + 0.3611111111111111 gln__L_c + 0.5 glu__L_c + 1.0277777777777777 gly_c + 2.0 h_c + 0.2777777777777778 his__L…
#folding_protein_b0421_folding_KJE_1#	0.000555555555555553*mu DnaJ_dim_mod_4:zn2 + 0.000555555555555553*mu DnaK_mono_bound_to_atp + h2o_c + 0.078971961 prosthetic_group_biomass + protein_b0421 --> h_c + pi_c + protein_b0421_KJE_folding_intermediate1
#folding_protein_b0421_folding_KJE_4#	0.000555555555555553*mu DnaJ_dim_mod_4:zn2 + 0.000555555555555553*mu DnaK_mono_bound_to_atp + h2o_c + 0.078971961 prosthetic_group_biomass + protein_b0421_intermediate --> h_c + pi_c + protein_b0421_KJE_folding_intermediate2
#folding_protein_b0421_folding_KJE_2#	0.00694444444444443*mu DnaK_mono_bound_to_atp + 0.00138888888888889*mu GrpE_dim + atp_c + protein_b0421_KJE_folding_intermediate1 + 0.21429222599455516 protein_b0421_folding_KJE_constraint1 --> adp_c + 0.078971961 prosthetic_group_biomass + protein_b0421_folded
#folding_protein_b0421_folding_KJE_3#	0.00694444444444443*mu DnaK_mono_bound_to_atp + 0.00138888888888889*mu GrpE_dim + atp_c + protein_b0421_KJE_folding_intermediate1 --> adp_c + 0.078971961 prosthetic_group_biomass + protein_b0421_folding_KJE_constraint1 + protein_b0421_intermediate
#folding_protein_b0421_folding_KJE_5#	0.00694444444444443*mu DnaK_mono_bound_to_atp + 0.00138888888888889*mu GrpE_dim + atp_c + protein_b0421_KJE_folding_intermediate2 + 0.6428766779836654 protein_b0421_folding_KJE_constraint2 --> adp_c + 0.078971961 prosthetic_group_biomass + protein_b0421_folded
#folding_protein_b0421_folding_KJE_6#	0.00694444444444443*mu DnaK_mono_bound_to_atp + 0.00138888888888889*mu GrpE_dim + atp_c + protein_b0421_KJE_folding_intermediate2 --> adp_c + 0.078971961 prosthetic_group_biomass + protein_b0421_folding_KJE_constraint2 + protein_b0421_intermediate
#folding_protein_b0421_folding_GroEL_ES_1#	5.55555555555555e-6*mu [GroL]14[GroS]7_cis_with_7_adp_and_7_mg2 + protein_b0421 + 5.55555555555555e-6*mu transGroES_hepta --> protein_b0421_GroEL_ES_folding_intermediate1
#folding_protein_b0421_folding_GroEL_ES_4#	5.55555555555555e-6*mu [GroL]14[GroS]7_cis_with_7_adp_and_7_mg2 + protein_b0421_intermediate + 5.55555555555555e-6*mu transGroES_hepta --> protein_b0421_GroEL_ES_folding_intermediate2
#folding_protein_b0421_folding_GroEL_ES_2#	0.0023148148148148*mu [GroL]14[GroS]7_cis_with_7_adp_and_7_mg2 + 7.0 atp_c + 7.0 h2o_c + protein_b0421_GroEL_ES_folding_intermediate1 + 0.042858445198911035 protein_b0421_folding_GroEL_ES_constraint1 --> 7.0 adp_c + 7.0 h_c + 7.0 pi_c + protein_b0421_folded
#folding_protein_b0421_folding_GroEL_ES_3#	0.0023148148148148*mu [GroL]14[GroS]7_cis_with_7_adp_and_7_mg2 + 7.0 atp_c + 7.0 h2o_c + protein_b0421_GroEL_ES_folding_intermediate1 --> 7.0 adp_c + 7.0 h_c + 7.0 pi_c + protein_b0421_folding_GroEL_ES_constraint1 + protein_b0421_intermediate
#folding_protein_b0421_folding_GroEL_ES_5#	0.0023148148148148*mu [GroL]14[GroS]7_cis_with_7_adp_and_7_mg2 + 7.0 atp_c + 7.0 h2o_c + protein_b0421_GroEL_ES_folding_intermediate2 + 0.8143104587793096 protein_b0421_folding_GroEL_ES_constraint2 --> 7.0 adp_c + 7.0 h_c + 7.0 pi_c + protein_b0421_folded
#folding_protein_b0421_folding_GroEL_ES_6#	0.0023148148148148*mu [GroL]14[GroS]7_cis_with_7_adp_and_7_mg2 + 7.0 atp_c + 7.0 h2o_c + protein_b0421_GroEL_ES_folding_intermediate2 --> 7.0 adp_c + 7.0 h_c + 7.0 pi_c + protein_b0421_folding_GroEL_ES_constraint2 + protein_b0421_intermediate
#folding_protein_b0421_folding_spontaneous#	0.000226757369614512*mu Lon + 2.0 atp_c + 2.0 h2o_c + (2.79217659573157e-6*mu + 1.00003038797459)/(8.09731212762154e-5*mu + 0.000881251263137386) protein_b0421 + 1.1086621468965516 protein_biomass --> 2.0 adp_c + 1.4482758620689655 ala__L_c + 0.6206896551724138 arg__L_c + 0.1724137931034483 asn__L_c + 0.9655172413793103 asp__L_c + 0.13793103448275862 cys__L_c + 0.6206896551724138 gln__L_c + 0.413…
#folding_protein_b0421_folding_Lon#	0.000226757369614512*mu Lon + 2.0 atp_c + 2.0 h2o_c + 0.034482758620689655 protein_b0421_intermediate + 1.1086621468965516 protein_biomass --> 2.0 adp_c + 1.4482758620689655 ala__L_c + 0.6206896551724138 arg__L_c + 0.1724137931034483 asn__L_c + 0.9655172413793103 asp__L_c + 0.13793103448275862 cys__L_c + 0.6206896551724138 gln__L_c + 0.41379310344827586 glu__L_c + 0.7931034482758621 gly_c + 2.0 h…
#folding_protein_b0622_folding_KJE_1#	0.000555555555555553*mu DnaJ_dim_mod_4:zn2 + 0.000555555555555553*mu DnaK_mono_bound_to_atp + h2o_c + 0.078971961 prosthetic_group_biomass + protein_b0622 --> h_c + pi_c + protein_b0622_KJE_folding_intermediate1
#folding_protein_b0622_folding_KJE_4#	0.000555555555555553*mu DnaJ_dim_mod_4:zn2 + 0.000555555555555553*mu DnaK_mono_bound_to_atp + h2o_c + 0.078971961 prosthetic_group_biomass + protein_b0622_intermediate --> h_c + pi_c + protein_b0622_KJE_folding_intermediate2
#folding_protein_b0622_folding_KJE_2#	0.00694444444444443*mu DnaK_mono_bound_to_atp + 0.00138888888888889*mu GrpE_dim + atp_c + protein_b0622_KJE_folding_intermediate1 + 0.25 protein_b0622_folding_KJE_constraint1 --> adp_c + 0.078971961 prosthetic_group_biomass + protein_b0622_folded
#folding_protein_b0622_folding_KJE_3#	0.00694444444444443*mu DnaK_mono_bound_to_atp + 0.00138888888888889*mu GrpE_dim + atp_c + protein_b0622_KJE_folding_intermediate1 --> adp_c + 0.078971961 prosthetic_group_biomass + protein_b0622_folding_KJE_constraint1 + protein_b0622_intermediate
#folding_protein_b0622_folding_KJE_5#	0.00694444444444443*mu DnaK_mono_bound_to_atp + 0.00138888888888889*mu GrpE_dim + atp_c + protein_b0622_KJE_folding_intermediate2 + 0.75 protein_b0622_folding_KJE_constraint2 --> adp_c + 0.078971961 prosthetic_group_biomass + protein_b0622_folded
#folding_protein_b0622_folding_KJE_6#	0.00694444444444443*mu DnaK_mono_bound_to_atp + 0.00138888888888889*mu GrpE_dim + atp_c + protein_b0622_KJE_folding_intermediate2 --> adp_c + 0.078971961 prosthetic_group_biomass + protein_b0622_folding_KJE_constraint2 + protein_b0622_intermediate
#folding_protein_b0622_folding_GroEL_ES_1#	5.55555555555555e-6*mu [GroL]14[GroS]7_cis_with_7_adp_and_7_mg2 + protein_b0622 + 5.55555555555555e-6*mu transGroES_hepta --> protein_b0622_GroEL_ES_folding_intermediate1
#folding_protein_b0622_folding_GroEL_ES_4#	5.55555555555555e-6*mu [GroL]14[GroS]7_cis_with_7_adp_and_7_mg2 + protein_b0622_intermediate + 5.55555555555555e-6*mu transGroES_hepta --> protein_b0622_GroEL_ES_folding_intermediate2
#folding_protein_b0622_folding_GroEL_ES_2#	0.0023148148148148*mu [GroL]14[GroS]7_cis_with_7_adp_and_7_mg2 + 7.0 atp_c + 7.0 h2o_c + protein_b0622_GroEL_ES_folding_intermediate1 + 0.05 protein_b0622_folding_GroEL_ES_constraint1 --> 7.0 adp_c + 7.0 h_c + 7.0 pi_c + protein_b0622_folded
#folding_protein_b0622_folding_GroEL_ES_3#	0.0023148148148148*mu [GroL]14[GroS]7_cis_with_7_adp_and_7_mg2 + 7.0 atp_c + 7.0 h2o_c + protein_b0622_GroEL_ES_folding_intermediate1 --> 7.0 adp_c + 7.0 h_c + 7.0 pi_c + protein_b0622_folding_GroEL_ES_constraint1 + protein_b0622_intermediate
#folding_protein_b0622_folding_GroEL_ES_5#	0.0023148148148148*mu [GroL]14[GroS]7_cis_with_7_adp_and_7_mg2 + 7.0 atp_c + 7.0 h2o_c + protein_b0622_GroEL_ES_folding_intermediate2 + 0.9499999999999998 protein_b0622_folding_GroEL_ES_constraint2 --> 7.0 adp_c + 7.0 h_c + 7.0 pi_c + protein_b0622_folded
#folding_protein_b0622_folding_GroEL_ES_6#	0.0023148148148148*mu [GroL]14[GroS]7_cis_with_7_adp_and_7_mg2 + 7.0 atp_c + 7.0 h2o_c + protein_b0622_GroEL_ES_folding_intermediate2 --> 7.0 adp_c + 7.0 h_c + 7.0 pi_c + protein_b0622_folding_GroEL_ES_constraint2 + protein_b0622_intermediate
#folding_protein_b0622_folding_spontaneous#	0.000226757369614512*mu Lon + 2.0 atp_c + 2.0 h2o_c + (5.44248817019195e-5*mu + 1.0)/(0.000979647870634551*mu + 9.08136476145992e-28) protein_b0622 + 1.2093493744444443 protein_biomass --> 2.0 adp_c + 0.8333333333333333 ala__L_c + 0.4444444444444444 arg__L_c + 0.6666666666666666 asn__L_c + 0.4444444444444444 asp__L_c + 0.3333333333333333 gln__L_c + 0.5 glu__L_c + 0.8888888888888888 gly_c + 2.0 h_…
#folding_protein_b0622_folding_Lon#	0.000226757369614512*mu Lon + 2.0 atp_c + 2.0 h2o_c + 0.05555555555555555 protein_b0622_intermediate + 1.2093493744444443 protein_biomass --> 2.0 adp_c + 0.8333333333333333 ala__L_c + 0.4444444444444444 arg__L_c + 0.6666666666666666 asn__L_c + 0.4444444444444444 asp__L_c + 0.3333333333333333 gln__L_c + 0.5 glu__L_c + 0.8888888888888888 gly_c + 2.0 h_c + 0.2222222222222222 his__L_c + 0.5 ile__L_c …
#folding_protein_b0172_folding_KJE_1#	0.000555555555555553*mu DnaJ_dim_mod_4:zn2 + 0.000555555555555553*mu DnaK_mono_bound_to_atp + h2o_c + 0.078971961 prosthetic_group_biomass + protein_b0172 --> h_c + pi_c + protein_b0172_KJE_folding_intermediate1
#folding_protein_b0172_folding_KJE_4#	0.000555555555555553*mu DnaJ_dim_mod_4:zn2 + 0.000555555555555553*mu DnaK_mono_bound_to_atp + h2o_c + 0.078971961 prosthetic_group_biomass + protein_b0172_intermediate --> h_c + pi_c + protein_b0172_KJE_folding_intermediate2
#folding_protein_b0172_folding_KJE_2#	0.00694444444444443*mu DnaK_mono_bound_to_atp + 0.00138888888888889*mu GrpE_dim + atp_c + protein_b0172_KJE_folding_intermediate1 + 0.10720211857538745 protein_b0172_folding_KJE_constraint1 --> adp_c + 0.078971961 prosthetic_group_biomass + protein_b0172_folded
#folding_protein_b0172_folding_KJE_3#	0.00694444444444443*mu DnaK_mono_bound_to_atp + 0.00138888888888889*mu GrpE_dim + atp_c + protein_b0172_KJE_folding_intermediate1 --> adp_c + 0.078971961 prosthetic_group_biomass + protein_b0172_folding_KJE_constraint1 + protein_b0172_intermediate
#folding_protein_b0172_folding_KJE_5#	0.00694444444444443*mu DnaK_mono_bound_to_atp + 0.00138888888888889*mu GrpE_dim + atp_c + protein_b0172_KJE_folding_intermediate2 + 0.32160635572616236 protein_b0172_folding_KJE_constraint2 --> adp_c + 0.078971961 prosthetic_group_biomass + protein_b0172_folded
#folding_protein_b0172_folding_KJE_6#	0.00694444444444443*mu DnaK_mono_bound_to_atp + 0.00138888888888889*mu GrpE_dim + atp_c + protein_b0172_KJE_folding_intermediate2 --> adp_c + 0.078971961 prosthetic_group_biomass + protein_b0172_folding_KJE_constraint2 + protein_b0172_intermediate
#folding_protein_b0172_folding_GroEL_ES_1#	5.55555555555555e-6*mu [GroL]14[GroS]7_cis_with_7_adp_and_7_mg2 + protein_b0172 + 5.55555555555555e-6*mu transGroES_hepta --> protein_b0172_GroEL_ES_folding_intermediate1
#folding_protein_b0172_folding_GroEL_ES_4#	5.55555555555555e-6*mu [GroL]14[GroS]7_cis_with_7_adp_and_7_mg2 + protein_b0172_intermediate + 5.55555555555555e-6*mu transGroES_hepta --> protein_b0172_GroEL_ES_folding_intermediate2
#folding_protein_b0172_folding_GroEL_ES_2#	0.0023148148148148*mu [GroL]14[GroS]7_cis_with_7_adp_and_7_mg2 + 7.0 atp_c + 7.0 h2o_c + protein_b0172_GroEL_ES_folding_intermediate1 + 0.02144042371507749 protein_b0172_folding_GroEL_ES_constraint1 --> 7.0 adp_c + 7.0 h_c + 7.0 pi_c + protein_b0172_folded
#folding_protein_b0172_folding_GroEL_ES_3#	0.0023148148148148*mu [GroL]14[GroS]7_cis_with_7_adp_and_7_mg2 + 7.0 atp_c + 7.0 h2o_c + protein_b0172_GroEL_ES_folding_intermediate1 --> 7.0 adp_c + 7.0 h_c + 7.0 pi_c + protein_b0172_folding_GroEL_ES_constraint1 + protein_b0172_intermediate
#folding_protein_b0172_folding_GroEL_ES_5#	0.0023148148148148*mu [GroL]14[GroS]7_cis_with_7_adp_and_7_mg2 + 7.0 atp_c + 7.0 h2o_c + protein_b0172_GroEL_ES_folding_intermediate2 + 0.4073680505864723 protein_b0172_folding_GroEL_ES_constraint2 --> 7.0 adp_c + 7.0 h_c + 7.0 pi_c + protein_b0172_folded
#folding_protein_b0172_folding_GroEL_ES_6#	0.0023148148148148*mu [GroL]14[GroS]7_cis_with_7_adp_and_7_mg2 + 7.0 atp_c + 7.0 h2o_c + protein_b0172_GroEL_ES_folding_intermediate2 --> 7.0 adp_c + 7.0 h_c + 7.0 pi_c + protein_b0172_folding_GroEL_ES_constraint2 + protein_b0172_intermediate
#folding_protein_b0172_folding_spontaneous#	0.000226757369614512*mu Lon + 2.0 atp_c + 2.0 h2o_c + (3.14004251779025e-5*mu + 1.00055310670362)/(0.000565207653202245*mu + 0.0099559206650925) protein_b0172 + 1.1466302144444442 protein_biomass --> 2.0 adp_c + 1.0555555555555556 ala__L_c + 0.9444444444444444 arg__L_c + 0.2777777777777778 asn__L_c + 1.0555555555555556 asp__L_c + 0.05555555555555555 cys__L_c + 0.3333333333333333 gln__L_c + 0.7777…
#folding_protein_b0172_folding_Lon#	0.000226757369614512*mu Lon + 2.0 atp_c + 2.0 h2o_c + 0.05555555555555555 protein_b0172_intermediate + 1.1466302144444442 protein_biomass --> 2.0 adp_c + 1.0555555555555556 ala__L_c + 0.9444444444444444 arg__L_c + 0.2777777777777778 asn__L_c + 1.0555555555555556 asp__L_c + 0.05555555555555555 cys__L_c + 0.3333333333333333 gln__L_c + 0.7777777777777777 glu__L_c + 0.3333333333333333 gly_c + 2.0 h_c…
#folding_protein_b4202_folding_KJE_1#	0.000555555555555553*mu DnaJ_dim_mod_4:zn2 + 0.000555555555555553*mu DnaK_mono_bound_to_atp + h2o_c + 0.078971961 prosthetic_group_biomass + protein_b4202 --> h_c + pi_c + protein_b4202_KJE_folding_intermediate1
#folding_protein_b4202_folding_KJE_4#	0.000555555555555553*mu DnaJ_dim_mod_4:zn2 + 0.000555555555555553*mu DnaK_mono_bound_to_atp + h2o_c + 0.078971961 prosthetic_group_biomass + protein_b4202_intermediate --> h_c + pi_c + protein_b4202_KJE_folding_intermediate2
#folding_protein_b4202_folding_KJE_2#	0.00694444444444443*mu DnaK_mono_bound_to_atp + 0.00138888888888889*mu GrpE_dim + atp_c + protein_b4202_KJE_folding_intermediate1 + 0.0003603903168534073 protein_b4202_folding_KJE_constraint1 --> adp_c + 0.078971961 prosthetic_group_biomass + protein_b4202_folded
#folding_protein_b4202_folding_KJE_3#	0.00694444444444443*mu DnaK_mono_bound_to_atp + 0.00138888888888889*mu GrpE_dim + atp_c + protein_b4202_KJE_folding_intermediate1 --> adp_c + 0.078971961 prosthetic_group_biomass + protein_b4202_folding_KJE_constraint1 + protein_b4202_intermediate
#folding_protein_b4202_folding_KJE_5#	0.00694444444444443*mu DnaK_mono_bound_to_atp + 0.00138888888888889*mu GrpE_dim + atp_c + protein_b4202_KJE_folding_intermediate2 + 0.001081170950560222 protein_b4202_folding_KJE_constraint2 --> adp_c + 0.078971961 prosthetic_group_biomass + protein_b4202_folded
#folding_protein_b4202_folding_KJE_6#	0.00694444444444443*mu DnaK_mono_bound_to_atp + 0.00138888888888889*mu GrpE_dim + atp_c + protein_b4202_KJE_folding_intermediate2 --> adp_c + 0.078971961 prosthetic_group_biomass + protein_b4202_folding_KJE_constraint2 + protein_b4202_intermediate
#folding_protein_b4202_folding_GroEL_ES_1#	5.55555555555555e-6*mu [GroL]14[GroS]7_cis_with_7_adp_and_7_mg2 + protein_b4202 + 5.55555555555555e-6*mu transGroES_hepta --> protein_b4202_GroEL_ES_folding_intermediate1
#folding_protein_b4202_folding_GroEL_ES_4#	5.55555555555555e-6*mu [GroL]14[GroS]7_cis_with_7_adp_and_7_mg2 + protein_b4202_intermediate + 5.55555555555555e-6*mu transGroES_hepta --> protein_b4202_GroEL_ES_folding_intermediate2
#folding_protein_b4202_folding_GroEL_ES_2#	0.0023148148148148*mu [GroL]14[GroS]7_cis_with_7_adp_and_7_mg2 + 7.0 atp_c + 7.0 h2o_c + protein_b4202_GroEL_ES_folding_intermediate1 + 7.207806337068147e-05 protein_b4202_folding_GroEL_ES_constraint1 --> 7.0 adp_c + 7.0 h_c + 7.0 pi_c + protein_b4202_folded
#folding_protein_b4202_folding_GroEL_ES_3#	0.0023148148148148*mu [GroL]14[GroS]7_cis_with_7_adp_and_7_mg2 + 7.0 atp_c + 7.0 h2o_c + protein_b4202_GroEL_ES_folding_intermediate1 --> 7.0 adp_c + 7.0 h_c + 7.0 pi_c + protein_b4202_folding_GroEL_ES_constraint1 + protein_b4202_intermediate
#folding_protein_b4202_folding_GroEL_ES_5#	0.0023148148148148*mu [GroL]14[GroS]7_cis_with_7_adp_and_7_mg2 + 7.0 atp_c + 7.0 h2o_c + protein_b4202_GroEL_ES_folding_intermediate2 + 0.0013694832040429478 protein_b4202_folding_GroEL_ES_constraint2 --> 7.0 adp_c + 7.0 h_c + 7.0 pi_c + protein_b4202_folded
#folding_protein_b4202_folding_GroEL_ES_6#	0.0023148148148148*mu [GroL]14[GroS]7_cis_with_7_adp_and_7_mg2 + 7.0 atp_c + 7.0 h2o_c + protein_b4202_GroEL_ES_folding_intermediate2 --> 7.0 adp_c + 7.0 h_c + 7.0 pi_c + protein_b4202_folding_GroEL_ES_constraint2 + protein_b4202_intermediate
#folding_protein_b4202_folding_spontaneous#	0.000226757369614512*mu Lon + 2.0 atp_c + 2.0 h2o_c + (0.00328401301434621*mu + 1.00909288718954)/(0.0229880911004235*mu + 0.063650210326785) protein_b4202 + 1.2667457628571428 protein_biomass --> 2.0 adp_c + ala__L_c + 1.7142857142857142 arg__L_c + 0.14285714285714285 asn__L_c + 0.42857142857142855 asp__L_c + 0.14285714285714285 cys__L_c + 0.5714285714285714 gln__L_c + 0.42857142857142855 glu__L…
#folding_protein_b4202_folding_Lon#	0.000226757369614512*mu Lon + 2.0 atp_c + 2.0 h2o_c + 0.14285714285714285 protein_b4202_intermediate + 1.2667457628571428 protein_biomass --> 2.0 adp_c + ala__L_c + 1.7142857142857142 arg__L_c + 0.14285714285714285 asn__L_c + 0.42857142857142855 asp__L_c + 0.14285714285714285 cys__L_c + 0.5714285714285714 gln__L_c + 0.42857142857142855 glu__L_c + 0.42857142857142855 gly_c + 2.0 h_c + 0.1428571428…
#folding_protein_b0188_folding_KJE_1#	0.000555555555555553*mu DnaJ_dim_mod_4:zn2 + 0.000555555555555553*mu DnaK_mono_bound_to_atp + h2o_c + 0.078971961 prosthetic_group_biomass + protein_b0188 --> h_c + pi_c + protein_b0188_KJE_folding_intermediate1
#folding_protein_b0188_folding_KJE_4#	0.000555555555555553*mu DnaJ_dim_mod_4:zn2 + 0.000555555555555553*mu DnaK_mono_bound_to_atp + h2o_c + 0.078971961 prosthetic_group_biomass + protein_b0188_intermediate --> h_c + pi_c + protein_b0188_KJE_folding_intermediate2
#folding_protein_b0188_folding_KJE_2#	0.00694444444444443*mu DnaK_mono_bound_to_atp + 0.00138888888888889*mu GrpE_dim + atp_c + protein_b0188_KJE_folding_intermediate1 + 0.11763753324101095 protein_b0188_folding_KJE_constraint1 --> adp_c + 0.078971961 prosthetic_group_biomass + protein_b0188_folded
#folding_protein_b0188_folding_KJE_3#	0.00694444444444443*mu DnaK_mono_bound_to_atp + 0.00138888888888889*mu GrpE_dim + atp_c + protein_b0188_KJE_folding_intermediate1 --> adp_c + 0.078971961 prosthetic_group_biomass + protein_b0188_folding_KJE_constraint1 + protein_b0188_intermediate
#folding_protein_b0188_folding_KJE_5#	0.00694444444444443*mu DnaK_mono_bound_to_atp + 0.00138888888888889*mu GrpE_dim + atp_c + protein_b0188_KJE_folding_intermediate2 + 0.3529125997230329 protein_b0188_folding_KJE_constraint2 --> adp_c + 0.078971961 prosthetic_group_biomass + protein_b0188_folded
#folding_protein_b0188_folding_KJE_6#	0.00694444444444443*mu DnaK_mono_bound_to_atp + 0.00138888888888889*mu GrpE_dim + atp_c + protein_b0188_KJE_folding_intermediate2 --> adp_c + 0.078971961 prosthetic_group_biomass + protein_b0188_folding_KJE_constraint2 + protein_b0188_intermediate
#folding_protein_b0188_folding_GroEL_ES_1#	5.55555555555555e-6*mu [GroL]14[GroS]7_cis_with_7_adp_and_7_mg2 + protein_b0188 + 5.55555555555555e-6*mu transGroES_hepta --> protein_b0188_GroEL_ES_folding_intermediate1
#folding_protein_b0188_folding_GroEL_ES_4#	5.55555555555555e-6*mu [GroL]14[GroS]7_cis_with_7_adp_and_7_mg2 + protein_b0188_intermediate + 5.55555555555555e-6*mu transGroES_hepta --> protein_b0188_GroEL_ES_folding_intermediate2
#folding_protein_b0188_folding_GroEL_ES_2#	0.0023148148148148*mu [GroL]14[GroS]7_cis_with_7_adp_and_7_mg2 + 7.0 atp_c + 7.0 h2o_c + protein_b0188_GroEL_ES_folding_intermediate1 + 0.023527506648202193 protein_b0188_folding_GroEL_ES_constraint1 --> 7.0 adp_c + 7.0 h_c + 7.0 pi_c + protein_b0188_folded
#folding_protein_b0188_folding_GroEL_ES_3#	0.0023148148148148*mu [GroL]14[GroS]7_cis_with_7_adp_and_7_mg2 + 7.0 atp_c + 7.0 h2o_c + protein_b0188_GroEL_ES_folding_intermediate1 --> 7.0 adp_c + 7.0 h_c + 7.0 pi_c + protein_b0188_folding_GroEL_ES_constraint1 + protein_b0188_intermediate
#folding_protein_b0188_folding_GroEL_ES_5#	0.0023148148148148*mu [GroL]14[GroS]7_cis_with_7_adp_and_7_mg2 + 7.0 atp_c + 7.0 h2o_c + protein_b0188_GroEL_ES_folding_intermediate2 + 0.4470226263158416 protein_b0188_folding_GroEL_ES_constraint2 --> 7.0 adp_c + 7.0 h_c + 7.0 pi_c + protein_b0188_folded
#folding_protein_b0188_folding_GroEL_ES_6#	0.0023148148148148*mu [GroL]14[GroS]7_cis_with_7_adp_and_7_mg2 + 7.0 atp_c + 7.0 h2o_c + protein_b0188_GroEL_ES_folding_intermediate2 --> 7.0 adp_c + 7.0 h_c + 7.0 pi_c + protein_b0188_folding_GroEL_ES_constraint2 + protein_b0188_intermediate
#folding_protein_b0188_folding_spontaneous#	0.000226757369614512*mu Lon + 2.0 atp_c + 2.0 h2o_c + (5.1538648961555e-11*mu + 1.09795031024944)/(2.21616190534686e-9*mu + 4.21186334072573) protein_b0188 + 1.1209902823255813 protein_biomass --> 2.0 adp_c + 1.1162790697674418 ala__L_c + 0.8372093023255813 arg__L_c + 0.2558139534883721 asn__L_c + 0.41860465116279066 asp__L_c + 0.13953488372093023 cys__L_c + 0.7906976744186046 gln__L_c + 0.627906…
#folding_protein_b0188_folding_Lon#	0.000226757369614512*mu Lon + 2.0 atp_c + 2.0 h2o_c + 0.023255813953488372 protein_b0188_intermediate + 1.1209902823255813 protein_biomass --> 2.0 adp_c + 1.1162790697674418 ala__L_c + 0.8372093023255813 arg__L_c + 0.2558139534883721 asn__L_c + 0.41860465116279066 asp__L_c + 0.13953488372093023 cys__L_c + 0.7906976744186046 gln__L_c + 0.627906976744186 glu__L_c + 0.6976744186046512 gly_c + 2.0 h_…
#folding_protein_b2261_folding_KJE_1#	0.000555555555555553*mu DnaJ_dim_mod_4:zn2 + 0.000555555555555553*mu DnaK_mono_bound_to_atp + h2o_c + 0.078971961 prosthetic_group_biomass + protein_b2261 --> h_c + pi_c + protein_b2261_KJE_folding_intermediate1
#folding_protein_b2261_folding_KJE_4#	0.000555555555555553*mu DnaJ_dim_mod_4:zn2 + 0.000555555555555553*mu DnaK_mono_bound_to_atp + h2o_c + 0.078971961 prosthetic_group_biomass + protein_b2261_intermediate --> h_c + pi_c + protein_b2261_KJE_folding_intermediate2
#folding_protein_b2261_folding_KJE_2#	0.00694444444444443*mu DnaK_mono_bound_to_atp + 0.00138888888888889*mu GrpE_dim + atp_c + protein_b2261_KJE_folding_intermediate1 + 0.1785746082902901 protein_b2261_folding_KJE_constraint1 --> adp_c + 0.078971961 prosthetic_group_biomass + protein_b2261_folded
#folding_protein_b2261_folding_KJE_3#	0.00694444444444443*mu DnaK_mono_bound_to_atp + 0.00138888888888889*mu GrpE_dim + atp_c + protein_b2261_KJE_folding_intermediate1 --> adp_c + 0.078971961 prosthetic_group_biomass + protein_b2261_folding_KJE_constraint1 + protein_b2261_intermediate
#folding_protein_b2261_folding_KJE_5#	0.00694444444444443*mu DnaK_mono_bound_to_atp + 0.00138888888888889*mu GrpE_dim + atp_c + protein_b2261_KJE_folding_intermediate2 + 0.5357238248708703 protein_b2261_folding_KJE_constraint2 --> adp_c + 0.078971961 prosthetic_group_biomass + protein_b2261_folded
#folding_protein_b2261_folding_KJE_6#	0.00694444444444443*mu DnaK_mono_bound_to_atp + 0.00138888888888889*mu GrpE_dim + atp_c + protein_b2261_KJE_folding_intermediate2 --> adp_c + 0.078971961 prosthetic_group_biomass + protein_b2261_folding_KJE_constraint2 + protein_b2261_intermediate
#folding_protein_b2261_folding_GroEL_ES_1#	5.55555555555555e-6*mu [GroL]14[GroS]7_cis_with_7_adp_and_7_mg2 + protein_b2261 + 5.55555555555555e-6*mu transGroES_hepta --> protein_b2261_GroEL_ES_folding_intermediate1
#folding_protein_b2261_folding_GroEL_ES_4#	5.55555555555555e-6*mu [GroL]14[GroS]7_cis_with_7_adp_and_7_mg2 + protein_b2261_intermediate + 5.55555555555555e-6*mu transGroES_hepta --> protein_b2261_GroEL_ES_folding_intermediate2
#folding_protein_b2261_folding_GroEL_ES_2#	0.0023148148148148*mu [GroL]14[GroS]7_cis_with_7_adp_and_7_mg2 + 7.0 atp_c + 7.0 h2o_c + protein_b2261_GroEL_ES_folding_intermediate1 + 0.03571492165805802 protein_b2261_folding_GroEL_ES_constraint1 --> 7.0 adp_c + 7.0 h_c + 7.0 pi_c + protein_b2261_folded
#folding_protein_b2261_folding_GroEL_ES_3#	0.0023148148148148*mu [GroL]14[GroS]7_cis_with_7_adp_and_7_mg2 + 7.0 atp_c + 7.0 h2o_c + protein_b2261_GroEL_ES_folding_intermediate1 --> 7.0 adp_c + 7.0 h_c + 7.0 pi_c + protein_b2261_folding_GroEL_ES_constraint1 + protein_b2261_intermediate
#folding_protein_b2261_folding_GroEL_ES_5#	0.0023148148148148*mu [GroL]14[GroS]7_cis_with_7_adp_and_7_mg2 + 7.0 atp_c + 7.0 h2o_c + protein_b2261_GroEL_ES_folding_intermediate2 + 0.6785835115031024 protein_b2261_folding_GroEL_ES_constraint2 --> 7.0 adp_c + 7.0 h_c + 7.0 pi_c + protein_b2261_folded
#folding_protein_b2261_folding_GroEL_ES_6#	0.0023148148148148*mu [GroL]14[GroS]7_cis_with_7_adp_and_7_mg2 + 7.0 atp_c + 7.0 h2o_c + protein_b2261_GroEL_ES_folding_intermediate2 --> 7.0 adp_c + 7.0 h_c + 7.0 pi_c + protein_b2261_folding_GroEL_ES_constraint2 + protein_b2261_intermediate
#folding_protein_b2261_folding_spontaneous#	0.000226757369614512*mu Lon + 2.0 atp_c + 2.0 h2o_c + (2.08525490583798*mu + 1.00001780642562)/(66.7281569868153*mu + 0.000569805619992081) protein_b2261 + 1.1082846075 protein_biomass --> 2.0 adp_c + 1.125 ala__L_c + 0.75 arg__L_c + 0.21875 asn__L_c + 0.6875 asp__L_c + 0.15625 cys__L_c + 0.4375 gln__L_c + 0.75 glu__L_c + 0.625 gly_c + 2.0 h_c + 0.0625 his__L_c + 0.375 ile__L_c + 1.28125 leu__L_c…
#folding_protein_b2261_folding_Lon#	0.000226757369614512*mu Lon + 2.0 atp_c + 2.0 h2o_c + 0.03125 protein_b2261_intermediate + 1.1082846075 protein_biomass --> 2.0 adp_c + 1.125 ala__L_c + 0.75 arg__L_c + 0.21875 asn__L_c + 0.6875 asp__L_c + 0.15625 cys__L_c + 0.4375 gln__L_c + 0.75 glu__L_c + 0.625 gly_c + 2.0 h_c + 0.0625 his__L_c + 0.375 ile__L_c + 1.28125 leu__L_c + 0.3125 lys__L_c + 0.1875 met__L_c + 0.21875 phe__L_c + 2.0 pi_…
#folding_protein_b0003_folding_KJE_1#	0.000555555555555553*mu DnaJ_dim_mod_4:zn2 + 0.000555555555555553*mu DnaK_mono_bound_to_atp + h2o_c + 0.078971961 prosthetic_group_biomass + protein_b0003 --> h_c + pi_c + protein_b0003_KJE_folding_intermediate1
#folding_protein_b0003_folding_KJE_4#	0.000555555555555553*mu DnaJ_dim_mod_4:zn2 + 0.000555555555555553*mu DnaK_mono_bound_to_atp + h2o_c + 0.078971961 prosthetic_group_biomass + protein_b0003_intermediate --> h_c + pi_c + protein_b0003_KJE_folding_intermediate2
#folding_protein_b0003_folding_KJE_2#	0.00694444444444443*mu DnaK_mono_bound_to_atp + 0.00138888888888889*mu GrpE_dim + atp_c + protein_b0003_KJE_folding_intermediate1 + 0.07142858042695455 protein_b0003_folding_KJE_constraint1 --> adp_c + 0.078971961 prosthetic_group_biomass + protein_b0003_folded
#folding_protein_b0003_folding_KJE_3#	0.00694444444444443*mu DnaK_mono_bound_to_atp + 0.00138888888888889*mu GrpE_dim + atp_c + protein_b0003_KJE_folding_intermediate1 --> adp_c + 0.078971961 prosthetic_group_biomass + protein_b0003_folding_KJE_constraint1 + protein_b0003_intermediate
#folding_protein_b0003_folding_KJE_5#	0.00694444444444443*mu DnaK_mono_bound_to_atp + 0.00138888888888889*mu GrpE_dim + atp_c + protein_b0003_KJE_folding_intermediate2 + 0.21428574128086364 protein_b0003_folding_KJE_constraint2 --> adp_c + 0.078971961 prosthetic_group_biomass + protein_b0003_folded
#folding_protein_b0003_folding_KJE_6#	0.00694444444444443*mu DnaK_mono_bound_to_atp + 0.00138888888888889*mu GrpE_dim + atp_c + protein_b0003_KJE_folding_intermediate2 --> adp_c + 0.078971961 prosthetic_group_biomass + protein_b0003_folding_KJE_constraint2 + protein_b0003_intermediate
#folding_protein_b0003_folding_GroEL_ES_1#	5.55555555555555e-6*mu [GroL]14[GroS]7_cis_with_7_adp_and_7_mg2 + protein_b0003 + 5.55555555555555e-6*mu transGroES_hepta --> protein_b0003_GroEL_ES_folding_intermediate1
#folding_protein_b0003_folding_GroEL_ES_4#	5.55555555555555e-6*mu [GroL]14[GroS]7_cis_with_7_adp_and_7_mg2 + protein_b0003_intermediate + 5.55555555555555e-6*mu transGroES_hepta --> protein_b0003_GroEL_ES_folding_intermediate2
#folding_protein_b0003_folding_GroEL_ES_2#	0.0023148148148148*mu [GroL]14[GroS]7_cis_with_7_adp_and_7_mg2 + 7.0 atp_c + 7.0 h2o_c + protein_b0003_GroEL_ES_folding_intermediate1 + 0.01428571608539091 protein_b0003_folding_GroEL_ES_constraint1 --> 7.0 adp_c + 7.0 h_c + 7.0 pi_c + protein_b0003_folded
#folding_protein_b0003_folding_GroEL_ES_3#	0.0023148148148148*mu [GroL]14[GroS]7_cis_with_7_adp_and_7_mg2 + 7.0 atp_c + 7.0 h2o_c + protein_b0003_GroEL_ES_folding_intermediate1 --> 7.0 adp_c + 7.0 h_c + 7.0 pi_c + protein_b0003_folding_GroEL_ES_constraint1 + protein_b0003_intermediate
#folding_protein_b0003_folding_GroEL_ES_5#	0.0023148148148148*mu [GroL]14[GroS]7_cis_with_7_adp_and_7_mg2 + 7.0 atp_c + 7.0 h2o_c + protein_b0003_GroEL_ES_folding_intermediate2 + 0.27142860562242727 protein_b0003_folding_GroEL_ES_constraint2 --> 7.0 adp_c + 7.0 h_c + 7.0 pi_c + protein_b0003_folded
#folding_protein_b0003_folding_GroEL_ES_6#	0.0023148148148148*mu [GroL]14[GroS]7_cis_with_7_adp_and_7_mg2 + 7.0 atp_c + 7.0 h2o_c + protein_b0003_GroEL_ES_folding_intermediate2 --> 7.0 adp_c + 7.0 h_c + 7.0 pi_c + protein_b0003_folding_GroEL_ES_constraint2 + protein_b0003_intermediate
#folding_protein_b0003_folding_spontaneous#	0.000226757369614512*mu Lon + 2.0 atp_c + 2.0 h2o_c + (0.000394185430164791*mu + 1.00000012597736)/(0.0122197483351085*mu + 3.90529827104753e-6) protein_b0003 + 1.0844273387096774 protein_biomass --> 2.0 adp_c + 1.1935483870967742 ala__L_c + 0.5483870967741935 arg__L_c + 0.3870967741935484 asn__L_c + 0.4193548387096774 asp__L_c + 0.29032258064516125 cys__L_c + 0.45161290322580644 gln__L_c + 0.677…
#folding_protein_b0003_folding_Lon#	0.000226757369614512*mu Lon + 2.0 atp_c + 2.0 h2o_c + 0.03225806451612903 protein_b0003_intermediate + 1.0844273387096774 protein_biomass --> 2.0 adp_c + 1.1935483870967742 ala__L_c + 0.5483870967741935 arg__L_c + 0.3870967741935484 asn__L_c + 0.4193548387096774 asp__L_c + 0.29032258064516125 cys__L_c + 0.45161290322580644 gln__L_c + 0.6774193548387096 glu__L_c + 0.8709677419354839 gly_c + 2.0 h_…
#folding_protein_b4094_folding_KJE_1#	0.000555555555555553*mu DnaJ_dim_mod_4:zn2 + 0.000555555555555553*mu DnaK_mono_bound_to_atp + h2o_c + 0.078971961 prosthetic_group_biomass + protein_b4094 --> h_c + pi_c + protein_b4094_KJE_folding_intermediate1
#folding_protein_b4094_folding_KJE_4#	0.000555555555555553*mu DnaJ_dim_mod_4:zn2 + 0.000555555555555553*mu DnaK_mono_bound_to_atp + h2o_c + 0.078971961 prosthetic_group_biomass + protein_b4094_intermediate --> h_c + pi_c + protein_b4094_KJE_folding_intermediate2
#folding_protein_b4094_folding_KJE_2#	0.00694444444444443*mu DnaK_mono_bound_to_atp + 0.00138888888888889*mu GrpE_dim + atp_c + protein_b4094_KJE_folding_intermediate1 + 0.2144042371507749 protein_b4094_folding_KJE_constraint1 --> adp_c + 0.078971961 prosthetic_group_biomass + protein_b4094_folded
#folding_protein_b4094_folding_KJE_3#	0.00694444444444443*mu DnaK_mono_bound_to_atp + 0.00138888888888889*mu GrpE_dim + atp_c + protein_b4094_KJE_folding_intermediate1 --> adp_c + 0.078971961 prosthetic_group_biomass + protein_b4094_folding_KJE_constraint1 + protein_b4094_intermediate
#folding_protein_b4094_folding_KJE_5#	0.00694444444444443*mu DnaK_mono_bound_to_atp + 0.00138888888888889*mu GrpE_dim + atp_c + protein_b4094_KJE_folding_intermediate2 + 0.6432127114523247 protein_b4094_folding_KJE_constraint2 --> adp_c + 0.078971961 prosthetic_group_biomass + protein_b4094_folded
#folding_protein_b4094_folding_KJE_6#	0.00694444444444443*mu DnaK_mono_bound_to_atp + 0.00138888888888889*mu GrpE_dim + atp_c + protein_b4094_KJE_folding_intermediate2 --> adp_c + 0.078971961 prosthetic_group_biomass + protein_b4094_folding_KJE_constraint2 + protein_b4094_intermediate
#folding_protein_b4094_folding_GroEL_ES_1#	5.55555555555555e-6*mu [GroL]14[GroS]7_cis_with_7_adp_and_7_mg2 + protein_b4094 + 5.55555555555555e-6*mu transGroES_hepta --> protein_b4094_GroEL_ES_folding_intermediate1
#folding_protein_b4094_folding_GroEL_ES_4#	5.55555555555555e-6*mu [GroL]14[GroS]7_cis_with_7_adp_and_7_mg2 + protein_b4094_intermediate + 5.55555555555555e-6*mu transGroES_hepta --> protein_b4094_GroEL_ES_folding_intermediate2
#folding_protein_b4094_folding_GroEL_ES_2#	0.0023148148148148*mu [GroL]14[GroS]7_cis_with_7_adp_and_7_mg2 + 7.0 atp_c + 7.0 h2o_c + protein_b4094_GroEL_ES_folding_intermediate1 + 0.04288084743015498 protein_b4094_folding_GroEL_ES_constraint1 --> 7.0 adp_c + 7.0 h_c + 7.0 pi_c + protein_b4094_folded
#folding_protein_b4094_folding_GroEL_ES_3#	0.0023148148148148*mu [GroL]14[GroS]7_cis_with_7_adp_and_7_mg2 + 7.0 atp_c + 7.0 h2o_c + protein_b4094_GroEL_ES_folding_intermediate1 --> 7.0 adp_c + 7.0 h_c + 7.0 pi_c + protein_b4094_folding_GroEL_ES_constraint1 + protein_b4094_intermediate
#folding_protein_b4094_folding_GroEL_ES_5#	0.0023148148148148*mu [GroL]14[GroS]7_cis_with_7_adp_and_7_mg2 + 7.0 atp_c + 7.0 h2o_c + protein_b4094_GroEL_ES_folding_intermediate2 + 0.8147361011729446 protein_b4094_folding_GroEL_ES_constraint2 --> 7.0 adp_c + 7.0 h_c + 7.0 pi_c + protein_b4094_folded
#folding_protein_b4094_folding_GroEL_ES_6#	0.0023148148148148*mu [GroL]14[GroS]7_cis_with_7_adp_and_7_mg2 + 7.0 atp_c + 7.0 h2o_c + protein_b4094_GroEL_ES_folding_intermediate2 --> 7.0 adp_c + 7.0 h_c + 7.0 pi_c + protein_b4094_folding_GroEL_ES_constraint2 + protein_b4094_intermediate
#folding_protein_b4094_folding_spontaneous#	0.000226757369614512*mu Lon + 2.0 atp_c + 2.0 h2o_c + (3.86774775996806e-16*mu + 1.00055310670362)/(6.96194596794251e-15*mu + 0.0099559206650925) protein_b4094 + 1.1517986988888886 protein_biomass --> 2.0 adp_c + 1.0555555555555556 ala__L_c + 0.8888888888888888 arg__L_c + 0.5 asn__L_c + 0.38888888888888884 asp__L_c + 0.16666666666666666 cys__L_c + 0.611111111111111 gln__L_c + 0.611111111111111 gl…
#folding_protein_b4094_folding_Lon#	0.000226757369614512*mu Lon + 2.0 atp_c + 2.0 h2o_c + 0.05555555555555555 protein_b4094_intermediate + 1.1517986988888886 protein_biomass --> 2.0 adp_c + 1.0555555555555556 ala__L_c + 0.8888888888888888 arg__L_c + 0.5 asn__L_c + 0.38888888888888884 asp__L_c + 0.16666666666666666 cys__L_c + 0.611111111111111 gln__L_c + 0.611111111111111 glu__L_c + 0.7222222222222222 gly_c + 2.0 h_c + 0.5 his__L_c …
#folding_protein_b4321_folding_KJE_1#	0.000555555555555553*mu DnaJ_dim_mod_4:zn2 + 0.000555555555555553*mu DnaK_mono_bound_to_atp + h2o_c + 0.078971961 prosthetic_group_biomass + protein_b4321 --> h_c + pi_c + protein_b4321_KJE_folding_intermediate1
#folding_protein_b4321_folding_KJE_4#	0.000555555555555553*mu DnaJ_dim_mod_4:zn2 + 0.000555555555555553*mu DnaK_mono_bound_to_atp + h2o_c + 0.078971961 prosthetic_group_biomass + protein_b4321_intermediate --> h_c + pi_c + protein_b4321_KJE_folding_intermediate2
#folding_protein_b4321_folding_KJE_2#	0.00694444444444443*mu DnaK_mono_bound_to_atp + 0.00138888888888889*mu GrpE_dim + atp_c + protein_b4321_KJE_folding_intermediate1 + 0.6428571428571428 protein_b4321_folding_KJE_constraint1 --> adp_c + 0.078971961 prosthetic_group_biomass + protein_b4321_folded
#folding_protein_b4321_folding_KJE_3#	0.00694444444444443*mu DnaK_mono_bound_to_atp + 0.00138888888888889*mu GrpE_dim + atp_c + protein_b4321_KJE_folding_intermediate1 --> adp_c + 0.078971961 prosthetic_group_biomass + protein_b4321_folding_KJE_constraint1 + protein_b4321_intermediate
#folding_protein_b4321_folding_KJE_5#	0.00694444444444443*mu DnaK_mono_bound_to_atp + 0.00138888888888889*mu GrpE_dim + atp_c + protein_b4321_KJE_folding_intermediate2 + 1.9285714285714284 protein_b4321_folding_KJE_constraint2 --> adp_c + 0.078971961 prosthetic_group_biomass + protein_b4321_folded
#folding_protein_b4321_folding_KJE_6#	0.00694444444444443*mu DnaK_mono_bound_to_atp + 0.00138888888888889*mu GrpE_dim + atp_c + protein_b4321_KJE_folding_intermediate2 --> adp_c + 0.078971961 prosthetic_group_biomass + protein_b4321_folding_KJE_constraint2 + protein_b4321_intermediate
#folding_protein_b4321_folding_GroEL_ES_1#	5.55555555555555e-6*mu [GroL]14[GroS]7_cis_with_7_adp_and_7_mg2 + protein_b4321 + 5.55555555555555e-6*mu transGroES_hepta --> protein_b4321_GroEL_ES_folding_intermediate1
#folding_protein_b4321_folding_GroEL_ES_4#	5.55555555555555e-6*mu [GroL]14[GroS]7_cis_with_7_adp_and_7_mg2 + protein_b4321_intermediate + 5.55555555555555e-6*mu transGroES_hepta --> protein_b4321_GroEL_ES_folding_intermediate2
#folding_protein_b4321_folding_GroEL_ES_2#	0.0023148148148148*mu [GroL]14[GroS]7_cis_with_7_adp_and_7_mg2 + 7.0 atp_c + 7.0 h2o_c + protein_b4321_GroEL_ES_folding_intermediate1 + 0.12857142857142856 protein_b4321_folding_GroEL_ES_constraint1 --> 7.0 adp_c + 7.0 h_c + 7.0 pi_c + protein_b4321_folded
#folding_protein_b4321_folding_GroEL_ES_3#	0.0023148148148148*mu [GroL]14[GroS]7_cis_with_7_adp_and_7_mg2 + 7.0 atp_c + 7.0 h2o_c + protein_b4321_GroEL_ES_folding_intermediate1 --> 7.0 adp_c + 7.0 h_c + 7.0 pi_c + protein_b4321_folding_GroEL_ES_constraint1 + protein_b4321_intermediate
#folding_protein_b4321_folding_GroEL_ES_5#	0.0023148148148148*mu [GroL]14[GroS]7_cis_with_7_adp_and_7_mg2 + 7.0 atp_c + 7.0 h2o_c + protein_b4321_GroEL_ES_folding_intermediate2 + 2.4428571428571426 protein_b4321_folding_GroEL_ES_constraint2 --> 7.0 adp_c + 7.0 h_c + 7.0 pi_c + protein_b4321_folded
#folding_protein_b4321_folding_GroEL_ES_6#	0.0023148148148148*mu [GroL]14[GroS]7_cis_with_7_adp_and_7_mg2 + 7.0 atp_c + 7.0 h2o_c + protein_b4321_GroEL_ES_folding_intermediate2 --> 7.0 adp_c + 7.0 h_c + 7.0 pi_c + protein_b4321_folding_GroEL_ES_constraint2 + protein_b4321_intermediate
#folding_protein_b4321_folding_spontaneous#	0.000226757369614512*mu Lon + 2.0 atp_c + 2.0 h2o_c + (0.0314709895412945*mu + 1.0)/(1.38472353981696*mu + 4.03102223642864e-18) protein_b4321 + 1.0713044786363637 protein_biomass --> 2.0 adp_c + 1.2045454545454546 ala__L_c + 0.11363636363636365 arg__L_c + 0.36363636363636365 asn__L_c + 0.29545454545454547 asp__L_c + 0.022727272727272728 cys__L_c + 0.18181818181818182 gln__L_c + 0.159090909090909…
#folding_protein_b4321_folding_Lon#	0.000226757369614512*mu Lon + 2.0 atp_c + 2.0 h2o_c + 0.022727272727272728 protein_b4321_intermediate + 1.0713044786363637 protein_biomass --> 2.0 adp_c + 1.2045454545454546 ala__L_c + 0.11363636363636365 arg__L_c + 0.36363636363636365 asn__L_c + 0.29545454545454547 asp__L_c + 0.022727272727272728 cys__L_c + 0.18181818181818182 gln__L_c + 0.1590909090909091 glu__L_c + 0.8863636363636364 gly_c + 2…
#folding_protein_b0349_folding_KJE_1#	0.000555555555555553*mu DnaJ_dim_mod_4:zn2 + 0.000555555555555553*mu DnaK_mono_bound_to_atp + h2o_c + 0.078971961 prosthetic_group_biomass + protein_b0349 --> h_c + pi_c + protein_b0349_KJE_folding_intermediate1
#folding_protein_b0349_folding_KJE_4#	0.000555555555555553*mu DnaJ_dim_mod_4:zn2 + 0.000555555555555553*mu DnaK_mono_bound_to_atp + h2o_c + 0.078971961 prosthetic_group_biomass + protein_b0349_intermediate --> h_c + pi_c + protein_b0349_KJE_folding_intermediate2
#folding_protein_b0349_folding_KJE_2#	0.00694444444444443*mu DnaK_mono_bound_to_atp + 0.00138888888888889*mu GrpE_dim + atp_c + protein_b0349_KJE_folding_intermediate1 + 0.2857142857900092 protein_b0349_folding_KJE_constraint1 --> adp_c + 0.078971961 prosthetic_group_biomass + protein_b0349_folded
#folding_protein_b0349_folding_KJE_3#	0.00694444444444443*mu DnaK_mono_bound_to_atp + 0.00138888888888889*mu GrpE_dim + atp_c + protein_b0349_KJE_folding_intermediate1 --> adp_c + 0.078971961 prosthetic_group_biomass + protein_b0349_folding_KJE_constraint1 + protein_b0349_intermediate
#folding_protein_b0349_folding_KJE_5#	0.00694444444444443*mu DnaK_mono_bound_to_atp + 0.00138888888888889*mu GrpE_dim + atp_c + protein_b0349_KJE_folding_intermediate2 + 0.8571428573700275 protein_b0349_folding_KJE_constraint2 --> adp_c + 0.078971961 prosthetic_group_biomass + protein_b0349_folded
#folding_protein_b0349_folding_KJE_6#	0.00694444444444443*mu DnaK_mono_bound_to_atp + 0.00138888888888889*mu GrpE_dim + atp_c + protein_b0349_KJE_folding_intermediate2 --> adp_c + 0.078971961 prosthetic_group_biomass + protein_b0349_folding_KJE_constraint2 + protein_b0349_intermediate
#folding_protein_b0349_folding_GroEL_ES_1#	5.55555555555555e-6*mu [GroL]14[GroS]7_cis_with_7_adp_and_7_mg2 + protein_b0349 + 5.55555555555555e-6*mu transGroES_hepta --> protein_b0349_GroEL_ES_folding_intermediate1
#folding_protein_b0349_folding_GroEL_ES_4#	5.55555555555555e-6*mu [GroL]14[GroS]7_cis_with_7_adp_and_7_mg2 + protein_b0349_intermediate + 5.55555555555555e-6*mu transGroES_hepta --> protein_b0349_GroEL_ES_folding_intermediate2
#folding_protein_b0349_folding_GroEL_ES_2#	0.0023148148148148*mu [GroL]14[GroS]7_cis_with_7_adp_and_7_mg2 + 7.0 atp_c + 7.0 h2o_c + protein_b0349_GroEL_ES_folding_intermediate1 + 0.05714285715800184 protein_b0349_folding_GroEL_ES_constraint1 --> 7.0 adp_c + 7.0 h_c + 7.0 pi_c + protein_b0349_folded
#folding_protein_b0349_folding_GroEL_ES_3#	0.0023148148148148*mu [GroL]14[GroS]7_cis_with_7_adp_and_7_mg2 + 7.0 atp_c + 7.0 h2o_c + protein_b0349_GroEL_ES_folding_intermediate1 --> 7.0 adp_c + 7.0 h_c + 7.0 pi_c + protein_b0349_folding_GroEL_ES_constraint1 + protein_b0349_intermediate
#folding_protein_b0349_folding_GroEL_ES_5#	0.0023148148148148*mu [GroL]14[GroS]7_cis_with_7_adp_and_7_mg2 + 7.0 atp_c + 7.0 h2o_c + protein_b0349_GroEL_ES_folding_intermediate2 + 1.0857142860020348 protein_b0349_folding_GroEL_ES_constraint2 --> 7.0 adp_c + 7.0 h_c + 7.0 pi_c + protein_b0349_folded
#folding_protein_b0349_folding_GroEL_ES_6#	0.0023148148148148*mu [GroL]14[GroS]7_cis_with_7_adp_and_7_mg2 + 7.0 atp_c + 7.0 h2o_c + protein_b0349_GroEL_ES_folding_intermediate2 --> 7.0 adp_c + 7.0 h_c + 7.0 pi_c + protein_b0349_folding_GroEL_ES_constraint2 + protein_b0349_intermediate
#folding_protein_b0349_folding_spontaneous#	0.000226757369614512*mu Lon + 2.0 atp_c + 2.0 h2o_c + (0.971718501045367*mu + 1.00000000026503)/(27.2081180292703*mu + 7.42089948327777e-9) protein_b0349 + 1.1405389107142856 protein_biomass --> 2.0 adp_c + 0.7142857142857142 ala__L_c + 0.6428571428571428 arg__L_c + 0.5714285714285714 asn__L_c + 0.6428571428571428 asp__L_c + 0.10714285714285714 cys__L_c + 0.3571428571428571 gln__L_c + 0.5 glu__L_…
#folding_protein_b0349_folding_Lon#	0.000226757369614512*mu Lon + 2.0 atp_c + 2.0 h2o_c + 0.03571428571428571 protein_b0349_intermediate + 1.1405389107142856 protein_biomass --> 2.0 adp_c + 0.7142857142857142 ala__L_c + 0.6428571428571428 arg__L_c + 0.5714285714285714 asn__L_c + 0.6428571428571428 asp__L_c + 0.10714285714285714 cys__L_c + 0.3571428571428571 gln__L_c + 0.5 glu__L_c + 0.9642857142857142 gly_c + 2.0 h_c + 0.2857142857…
#folding_protein_b2523_folding_KJE_1#	0.000555555555555553*mu DnaJ_dim_mod_4:zn2 + 0.000555555555555553*mu DnaK_mono_bound_to_atp + h2o_c + 0.078971961 prosthetic_group_biomass + protein_b2523 --> h_c + pi_c + protein_b2523_KJE_folding_intermediate1
#folding_protein_b2523_folding_KJE_4#	0.000555555555555553*mu DnaJ_dim_mod_4:zn2 + 0.000555555555555553*mu DnaK_mono_bound_to_atp + h2o_c + 0.078971961 prosthetic_group_biomass + protein_b2523_intermediate --> h_c + pi_c + protein_b2523_KJE_folding_intermediate2
#folding_protein_b2523_folding_KJE_2#	0.00694444444444443*mu DnaK_mono_bound_to_atp + 0.00138888888888889*mu GrpE_dim + atp_c + protein_b2523_KJE_folding_intermediate1 + 0.39286185374450405 protein_b2523_folding_KJE_constraint1 --> adp_c + 0.078971961 prosthetic_group_biomass + protein_b2523_folded
#folding_protein_b2523_folding_KJE_3#	0.00694444444444443*mu DnaK_mono_bound_to_atp + 0.00138888888888889*mu GrpE_dim + atp_c + protein_b2523_KJE_folding_intermediate1 --> adp_c + 0.078971961 prosthetic_group_biomass + protein_b2523_folding_KJE_constraint1 + protein_b2523_intermediate
#folding_protein_b2523_folding_KJE_5#	0.00694444444444443*mu DnaK_mono_bound_to_atp + 0.00138888888888889*mu GrpE_dim + atp_c + protein_b2523_KJE_folding_intermediate2 + 1.178585561233512 protein_b2523_folding_KJE_constraint2 --> adp_c + 0.078971961 prosthetic_group_biomass + protein_b2523_folded
#folding_protein_b2523_folding_KJE_6#	0.00694444444444443*mu DnaK_mono_bound_to_atp + 0.00138888888888889*mu GrpE_dim + atp_c + protein_b2523_KJE_folding_intermediate2 --> adp_c + 0.078971961 prosthetic_group_biomass + protein_b2523_folding_KJE_constraint2 + protein_b2523_intermediate
#folding_protein_b2523_folding_GroEL_ES_1#	5.55555555555555e-6*mu [GroL]14[GroS]7_cis_with_7_adp_and_7_mg2 + protein_b2523 + 5.55555555555555e-6*mu transGroES_hepta --> protein_b2523_GroEL_ES_folding_intermediate1
#folding_protein_b2523_folding_GroEL_ES_4#	5.55555555555555e-6*mu [GroL]14[GroS]7_cis_with_7_adp_and_7_mg2 + protein_b2523_intermediate + 5.55555555555555e-6*mu transGroES_hepta --> protein_b2523_GroEL_ES_folding_intermediate2
#folding_protein_b2523_folding_GroEL_ES_2#	0.0023148148148148*mu [GroL]14[GroS]7_cis_with_7_adp_and_7_mg2 + 7.0 atp_c + 7.0 h2o_c + protein_b2523_GroEL_ES_folding_intermediate1 + 0.07857237074890082 protein_b2523_folding_GroEL_ES_constraint1 --> 7.0 adp_c + 7.0 h_c + 7.0 pi_c + protein_b2523_folded
#folding_protein_b2523_folding_GroEL_ES_3#	0.0023148148148148*mu [GroL]14[GroS]7_cis_with_7_adp_and_7_mg2 + 7.0 atp_c + 7.0 h2o_c + protein_b2523_GroEL_ES_folding_intermediate1 --> 7.0 adp_c + 7.0 h_c + 7.0 pi_c + protein_b2523_folding_GroEL_ES_constraint1 + protein_b2523_intermediate
#folding_protein_b2523_folding_GroEL_ES_5#	0.0023148148148148*mu [GroL]14[GroS]7_cis_with_7_adp_and_7_mg2 + 7.0 atp_c + 7.0 h2o_c + protein_b2523_GroEL_ES_folding_intermediate2 + 1.4928750442291152 protein_b2523_folding_GroEL_ES_constraint2 --> 7.0 adp_c + 7.0 h_c + 7.0 pi_c + protein_b2523_folded
#folding_protein_b2523_folding_GroEL_ES_6#	0.0023148148148148*mu [GroL]14[GroS]7_cis_with_7_adp_and_7_mg2 + 7.0 atp_c + 7.0 h2o_c + protein_b2523_GroEL_ES_folding_intermediate2 --> 7.0 adp_c + 7.0 h_c + 7.0 pi_c + protein_b2523_folding_GroEL_ES_constraint2 + protein_b2523_intermediate
#folding_protein_b2523_folding_spontaneous#	0.000226757369614512*mu Lon + 2.0 atp_c + 2.0 h2o_c + (1.40096572935524e-10*mu + 1.00001199134965)/(5.88405606329203e-9*mu + 0.000503636685162827) protein_b2523 + 1.0993709552380952 protein_biomass --> 2.0 adp_c + 1.3333333333333333 ala__L_c + 0.5476190476190476 arg__L_c + 0.45238095238095233 asn__L_c + 0.738095238095238 asp__L_c + 0.11904761904761904 cys__L_c + 0.38095238095238093 gln__L_c + 0.4…
#folding_protein_b2523_folding_Lon#	0.000226757369614512*mu Lon + 2.0 atp_c + 2.0 h2o_c + 0.023809523809523808 protein_b2523_intermediate + 1.0993709552380952 protein_biomass --> 2.0 adp_c + 1.3333333333333333 ala__L_c + 0.5476190476190476 arg__L_c + 0.45238095238095233 asn__L_c + 0.738095238095238 asp__L_c + 0.11904761904761904 cys__L_c + 0.38095238095238093 gln__L_c + 0.45238095238095233 glu__L_c + 0.9761904761904762 gly_c + 2.0 …
#folding_protein_b0007_folding_KJE_1#	0.000555555555555553*mu DnaJ_dim_mod_4:zn2 + 0.000555555555555553*mu DnaK_mono_bound_to_atp + h2o_c + 0.078971961 prosthetic_group_biomass + protein_b0007 --> h_c + pi_c + protein_b0007_KJE_folding_intermediate1
#folding_protein_b0007_folding_KJE_4#	0.000555555555555553*mu DnaJ_dim_mod_4:zn2 + 0.000555555555555553*mu DnaK_mono_bound_to_atp + h2o_c + 0.078971961 prosthetic_group_biomass + protein_b0007_intermediate --> h_c + pi_c + protein_b0007_KJE_folding_intermediate2
#folding_protein_b0007_folding_KJE_2#	0.00694444444444443*mu DnaK_mono_bound_to_atp + 0.00138888888888889*mu GrpE_dim + atp_c + protein_b0007_KJE_folding_intermediate1 + 0.5714285714285714 protein_b0007_folding_KJE_constraint1 --> adp_c + 0.078971961 prosthetic_group_biomass + protein_b0007_folded
#folding_protein_b0007_folding_KJE_3#	0.00694444444444443*mu DnaK_mono_bound_to_atp + 0.00138888888888889*mu GrpE_dim + atp_c + protein_b0007_KJE_folding_intermediate1 --> adp_c + 0.078971961 prosthetic_group_biomass + protein_b0007_folding_KJE_constraint1 + protein_b0007_intermediate
#folding_protein_b0007_folding_KJE_5#	0.00694444444444443*mu DnaK_mono_bound_to_atp + 0.00138888888888889*mu GrpE_dim + atp_c + protein_b0007_KJE_folding_intermediate2 + 1.7142857142857142 protein_b0007_folding_KJE_constraint2 --> adp_c + 0.078971961 prosthetic_group_biomass + protein_b0007_folded
#folding_protein_b0007_folding_KJE_6#	0.00694444444444443*mu DnaK_mono_bound_to_atp + 0.00138888888888889*mu GrpE_dim + atp_c + protein_b0007_KJE_folding_intermediate2 --> adp_c + 0.078971961 prosthetic_group_biomass + protein_b0007_folding_KJE_constraint2 + protein_b0007_intermediate
#folding_protein_b0007_folding_GroEL_ES_1#	5.55555555555555e-6*mu [GroL]14[GroS]7_cis_with_7_adp_and_7_mg2 + protein_b0007 + 5.55555555555555e-6*mu transGroES_hepta --> protein_b0007_GroEL_ES_folding_intermediate1
#folding_protein_b0007_folding_GroEL_ES_4#	5.55555555555555e-6*mu [GroL]14[GroS]7_cis_with_7_adp_and_7_mg2 + protein_b0007_intermediate + 5.55555555555555e-6*mu transGroES_hepta --> protein_b0007_GroEL_ES_folding_intermediate2
#folding_protein_b0007_folding_GroEL_ES_2#	0.0023148148148148*mu [GroL]14[GroS]7_cis_with_7_adp_and_7_mg2 + 7.0 atp_c + 7.0 h2o_c + protein_b0007_GroEL_ES_folding_intermediate1 + 0.11428571428571428 protein_b0007_folding_GroEL_ES_constraint1 --> 7.0 adp_c + 7.0 h_c + 7.0 pi_c + protein_b0007_folded
#folding_protein_b0007_folding_GroEL_ES_3#	0.0023148148148148*mu [GroL]14[GroS]7_cis_with_7_adp_and_7_mg2 + 7.0 atp_c + 7.0 h2o_c + protein_b0007_GroEL_ES_folding_intermediate1 --> 7.0 adp_c + 7.0 h_c + 7.0 pi_c + protein_b0007_folding_GroEL_ES_constraint1 + protein_b0007_intermediate
#folding_protein_b0007_folding_GroEL_ES_5#	0.0023148148148148*mu [GroL]14[GroS]7_cis_with_7_adp_and_7_mg2 + 7.0 atp_c + 7.0 h2o_c + protein_b0007_GroEL_ES_folding_intermediate2 + 2.1714285714285713 protein_b0007_folding_GroEL_ES_constraint2 --> 7.0 adp_c + 7.0 h_c + 7.0 pi_c + protein_b0007_folded
#folding_protein_b0007_folding_GroEL_ES_6#	0.0023148148148148*mu [GroL]14[GroS]7_cis_with_7_adp_and_7_mg2 + 7.0 atp_c + 7.0 h2o_c + protein_b0007_GroEL_ES_folding_intermediate2 --> 7.0 adp_c + 7.0 h_c + 7.0 pi_c + protein_b0007_folding_GroEL_ES_constraint2 + protein_b0007_intermediate
#folding_protein_b0007_folding_spontaneous#	0.000226757369614512*mu Lon + 2.0 atp_c + 2.0 h2o_c + (0.00456795743641583*mu + 1.0)/(0.214693999511544*mu + 3.73540126718789e-44) protein_b0007 + 1.0993480076595743 protein_biomass --> 2.0 adp_c + 1.1914893617021276 ala__L_c + 0.425531914893617 arg__L_c + 0.3404255319148936 asn__L_c + 0.23404255319148937 asp__L_c + 0.1702127659574468 cys__L_c + 0.425531914893617 gln__L_c + 0.19148936170212766 gl…
#folding_protein_b0007_folding_Lon#	0.000226757369614512*mu Lon + 2.0 atp_c + 2.0 h2o_c + 0.02127659574468085 protein_b0007_intermediate + 1.0993480076595743 protein_biomass --> 2.0 adp_c + 1.1914893617021276 ala__L_c + 0.425531914893617 arg__L_c + 0.3404255319148936 asn__L_c + 0.23404255319148937 asp__L_c + 0.1702127659574468 cys__L_c + 0.425531914893617 gln__L_c + 0.19148936170212766 glu__L_c + 0.9574468085106382 gly_c + 2.0 h_c …
#folding_protein_b2154_folding_KJE_1#	0.000555555555555553*mu DnaJ_dim_mod_4:zn2 + 0.000555555555555553*mu DnaK_mono_bound_to_atp + h2o_c + 0.078971961 prosthetic_group_biomass + protein_b2154 --> h_c + pi_c + protein_b2154_KJE_folding_intermediate1
#folding_protein_b2154_folding_KJE_4#	0.000555555555555553*mu DnaJ_dim_mod_4:zn2 + 0.000555555555555553*mu DnaK_mono_bound_to_atp + h2o_c + 0.078971961 prosthetic_group_biomass + protein_b2154_intermediate --> h_c + pi_c + protein_b2154_KJE_folding_intermediate2
#folding_protein_b2154_folding_KJE_2#	0.00694444444444443*mu DnaK_mono_bound_to_atp + 0.00138888888888889*mu GrpE_dim + atp_c + protein_b2154_KJE_folding_intermediate1 + 0.10714285714285714 protein_b2154_folding_KJE_constraint1 --> adp_c + 0.078971961 prosthetic_group_biomass + protein_b2154_folded
#folding_protein_b2154_folding_KJE_3#	0.00694444444444443*mu DnaK_mono_bound_to_atp + 0.00138888888888889*mu GrpE_dim + atp_c + protein_b2154_KJE_folding_intermediate1 --> adp_c + 0.078971961 prosthetic_group_biomass + protein_b2154_folding_KJE_constraint1 + protein_b2154_intermediate
#folding_protein_b2154_folding_KJE_5#	0.00694444444444443*mu DnaK_mono_bound_to_atp + 0.00138888888888889*mu GrpE_dim + atp_c + protein_b2154_KJE_folding_intermediate2 + 0.3214285714285714 protein_b2154_folding_KJE_constraint2 --> adp_c + 0.078971961 prosthetic_group_biomass + protein_b2154_folded
#folding_protein_b2154_folding_KJE_6#	0.00694444444444443*mu DnaK_mono_bound_to_atp + 0.00138888888888889*mu GrpE_dim + atp_c + protein_b2154_KJE_folding_intermediate2 --> adp_c + 0.078971961 prosthetic_group_biomass + protein_b2154_folding_KJE_constraint2 + protein_b2154_intermediate
#folding_protein_b2154_folding_GroEL_ES_1#	5.55555555555555e-6*mu [GroL]14[GroS]7_cis_with_7_adp_and_7_mg2 + protein_b2154 + 5.55555555555555e-6*mu transGroES_hepta --> protein_b2154_GroEL_ES_folding_intermediate1
#folding_protein_b2154_folding_GroEL_ES_4#	5.55555555555555e-6*mu [GroL]14[GroS]7_cis_with_7_adp_and_7_mg2 + protein_b2154_intermediate + 5.55555555555555e-6*mu transGroES_hepta --> protein_b2154_GroEL_ES_folding_intermediate2
#folding_protein_b2154_folding_GroEL_ES_2#	0.0023148148148148*mu [GroL]14[GroS]7_cis_with_7_adp_and_7_mg2 + 7.0 atp_c + 7.0 h2o_c + protein_b2154_GroEL_ES_folding_intermediate1 + 0.021428571428571432 protein_b2154_folding_GroEL_ES_constraint1 --> 7.0 adp_c + 7.0 h_c + 7.0 pi_c + protein_b2154_folded
#folding_protein_b2154_folding_GroEL_ES_3#	0.0023148148148148*mu [GroL]14[GroS]7_cis_with_7_adp_and_7_mg2 + 7.0 atp_c + 7.0 h2o_c + protein_b2154_GroEL_ES_folding_intermediate1 --> 7.0 adp_c + 7.0 h_c + 7.0 pi_c + protein_b2154_folding_GroEL_ES_constraint1 + protein_b2154_intermediate
#folding_protein_b2154_folding_GroEL_ES_5#	0.0023148148148148*mu [GroL]14[GroS]7_cis_with_7_adp_and_7_mg2 + 7.0 atp_c + 7.0 h2o_c + protein_b2154_GroEL_ES_folding_intermediate2 + 0.4071428571428571 protein_b2154_folding_GroEL_ES_constraint2 --> 7.0 adp_c + 7.0 h_c + 7.0 pi_c + protein_b2154_folded
#folding_protein_b2154_folding_GroEL_ES_6#	0.0023148148148148*mu [GroL]14[GroS]7_cis_with_7_adp_and_7_mg2 + 7.0 atp_c + 7.0 h2o_c + protein_b2154_GroEL_ES_folding_intermediate2 --> 7.0 adp_c + 7.0 h_c + 7.0 pi_c + protein_b2154_folding_GroEL_ES_constraint2 + protein_b2154_intermediate
#folding_protein_b2154_folding_spontaneous#	0.000226757369614512*mu Lon + 2.0 atp_c + 2.0 h2o_c + (3.10985690071969e-9*mu + 1.0)/(8.39661363194316e-8*mu + 1.94349803767167e-18) protein_b2154 + 1.1573648962962961 protein_biomass --> 2.0 adp_c + 1.037037037037037 ala__L_c + 0.4444444444444444 arg__L_c + 0.4074074074074074 asn__L_c + 0.7037037037037037 asp__L_c + 0.2222222222222222 cys__L_c + 0.5555555555555556 gln__L_c + 0.4444444444444444 g…
#folding_protein_b2154_folding_Lon#	0.000226757369614512*mu Lon + 2.0 atp_c + 2.0 h2o_c + 0.037037037037037035 protein_b2154_intermediate + 1.1573648962962961 protein_biomass --> 2.0 adp_c + 1.037037037037037 ala__L_c + 0.4444444444444444 arg__L_c + 0.4074074074074074 asn__L_c + 0.7037037037037037 asp__L_c + 0.2222222222222222 cys__L_c + 0.5555555555555556 gln__L_c + 0.4444444444444444 glu__L_c + 0.6666666666666666 gly_c + 2.0 h_c …
#folding_protein_b0752_folding_KJE_1#	0.000555555555555553*mu DnaJ_dim_mod_4:zn2 + 0.000555555555555553*mu DnaK_mono_bound_to_atp + h2o_c + 0.078971961 prosthetic_group_biomass + protein_b0752 --> h_c + pi_c + protein_b0752_KJE_folding_intermediate1
#folding_protein_b0752_folding_KJE_4#	0.000555555555555553*mu DnaJ_dim_mod_4:zn2 + 0.000555555555555553*mu DnaK_mono_bound_to_atp + h2o_c + 0.078971961 prosthetic_group_biomass + protein_b0752_intermediate --> h_c + pi_c + protein_b0752_KJE_folding_intermediate2
#folding_protein_b0752_folding_KJE_2#	0.00694444444444443*mu DnaK_mono_bound_to_atp + 0.00138888888888889*mu GrpE_dim + atp_c + protein_b0752_KJE_folding_intermediate1 + 0.28571428571488355 protein_b0752_folding_KJE_constraint1 --> adp_c + 0.078971961 prosthetic_group_biomass + protein_b0752_folded
#folding_protein_b0752_folding_KJE_3#	0.00694444444444443*mu DnaK_mono_bound_to_atp + 0.00138888888888889*mu GrpE_dim + atp_c + protein_b0752_KJE_folding_intermediate1 --> adp_c + 0.078971961 prosthetic_group_biomass + protein_b0752_folding_KJE_constraint1 + protein_b0752_intermediate
#folding_protein_b0752_folding_KJE_5#	0.00694444444444443*mu DnaK_mono_bound_to_atp + 0.00138888888888889*mu GrpE_dim + atp_c + protein_b0752_KJE_folding_intermediate2 + 0.8571428571446507 protein_b0752_folding_KJE_constraint2 --> adp_c + 0.078971961 prosthetic_group_biomass + protein_b0752_folded
#folding_protein_b0752_folding_KJE_6#	0.00694444444444443*mu DnaK_mono_bound_to_atp + 0.00138888888888889*mu GrpE_dim + atp_c + protein_b0752_KJE_folding_intermediate2 --> adp_c + 0.078971961 prosthetic_group_biomass + protein_b0752_folding_KJE_constraint2 + protein_b0752_intermediate
#folding_protein_b0752_folding_GroEL_ES_1#	5.55555555555555e-6*mu [GroL]14[GroS]7_cis_with_7_adp_and_7_mg2 + protein_b0752 + 5.55555555555555e-6*mu transGroES_hepta --> protein_b0752_GroEL_ES_folding_intermediate1
#folding_protein_b0752_folding_GroEL_ES_4#	5.55555555555555e-6*mu [GroL]14[GroS]7_cis_with_7_adp_and_7_mg2 + protein_b0752_intermediate + 5.55555555555555e-6*mu transGroES_hepta --> protein_b0752_GroEL_ES_folding_intermediate2
#folding_protein_b0752_folding_GroEL_ES_2#	0.0023148148148148*mu [GroL]14[GroS]7_cis_with_7_adp_and_7_mg2 + 7.0 atp_c + 7.0 h2o_c + protein_b0752_GroEL_ES_folding_intermediate1 + 0.05714285714297671 protein_b0752_folding_GroEL_ES_constraint1 --> 7.0 adp_c + 7.0 h_c + 7.0 pi_c + protein_b0752_folded
#folding_protein_b0752_folding_GroEL_ES_3#	0.0023148148148148*mu [GroL]14[GroS]7_cis_with_7_adp_and_7_mg2 + 7.0 atp_c + 7.0 h2o_c + protein_b0752_GroEL_ES_folding_intermediate1 --> 7.0 adp_c + 7.0 h_c + 7.0 pi_c + protein_b0752_folding_GroEL_ES_constraint1 + protein_b0752_intermediate
#folding_protein_b0752_folding_GroEL_ES_5#	0.0023148148148148*mu [GroL]14[GroS]7_cis_with_7_adp_and_7_mg2 + 7.0 atp_c + 7.0 h2o_c + protein_b0752_GroEL_ES_folding_intermediate2 + 1.0857142857165576 protein_b0752_folding_GroEL_ES_constraint2 --> 7.0 adp_c + 7.0 h_c + 7.0 pi_c + protein_b0752_folded
#folding_protein_b0752_folding_GroEL_ES_6#	0.0023148148148148*mu [GroL]14[GroS]7_cis_with_7_adp_and_7_mg2 + 7.0 atp_c + 7.0 h2o_c + protein_b0752_GroEL_ES_folding_intermediate2 --> 7.0 adp_c + 7.0 h_c + 7.0 pi_c + protein_b0752_folding_GroEL_ES_constraint2 + protein_b0752_intermediate
#folding_protein_b0752_folding_spontaneous#	0.000226757369614512*mu Lon + 2.0 atp_c + 2.0 h2o_c + (1.36921329890172e-5*mu + 1.00000000000209)/(0.000424456122659533*mu + 6.48716315155922e-11) protein_b0752 + 1.1184179974193549 protein_biomass --> 2.0 adp_c + 1.032258064516129 ala__L_c + 0.5161290322580645 arg__L_c + 0.29032258064516125 asn__L_c + 0.3870967741935484 asp__L_c + 0.0967741935483871 cys__L_c + 0.22580645161290322 gln__L_c + 0.51…
#folding_protein_b0752_folding_Lon#	0.000226757369614512*mu Lon + 2.0 atp_c + 2.0 h2o_c + 0.03225806451612903 protein_b0752_intermediate + 1.1184179974193549 protein_biomass --> 2.0 adp_c + 1.032258064516129 ala__L_c + 0.5161290322580645 arg__L_c + 0.29032258064516125 asn__L_c + 0.3870967741935484 asp__L_c + 0.0967741935483871 cys__L_c + 0.22580645161290322 gln__L_c + 0.5161290322580645 glu__L_c + 0.6451612903225806 gly_c + 2.0 h_c…
#folding_protein_b2519_folding_KJE_1#	0.000555555555555553*mu DnaJ_dim_mod_4:zn2 + 0.000555555555555553*mu DnaK_mono_bound_to_atp + h2o_c + 0.078971961 prosthetic_group_biomass + protein_b2519 --> h_c + pi_c + protein_b2519_KJE_folding_intermediate1
#folding_protein_b2519_folding_KJE_4#	0.000555555555555553*mu DnaJ_dim_mod_4:zn2 + 0.000555555555555553*mu DnaK_mono_bound_to_atp + h2o_c + 0.078971961 prosthetic_group_biomass + protein_b2519_intermediate --> h_c + pi_c + protein_b2519_KJE_folding_intermediate2
#folding_protein_b2519_folding_KJE_2#	0.00694444444444443*mu DnaK_mono_bound_to_atp + 0.00138888888888889*mu GrpE_dim + atp_c + protein_b2519_KJE_folding_intermediate1 + 1.0001066571458932 protein_b2519_folding_KJE_constraint1 --> adp_c + 0.078971961 prosthetic_group_biomass + protein_b2519_folded
#folding_protein_b2519_folding_KJE_3#	0.00694444444444443*mu DnaK_mono_bound_to_atp + 0.00138888888888889*mu GrpE_dim + atp_c + protein_b2519_KJE_folding_intermediate1 --> adp_c + 0.078971961 prosthetic_group_biomass + protein_b2519_folding_KJE_constraint1 + protein_b2519_intermediate
#folding_protein_b2519_folding_KJE_5#	0.00694444444444443*mu DnaK_mono_bound_to_atp + 0.00138888888888889*mu GrpE_dim + atp_c + protein_b2519_KJE_folding_intermediate2 + 3.00031997143768 protein_b2519_folding_KJE_constraint2 --> adp_c + 0.078971961 prosthetic_group_biomass + protein_b2519_folded
#folding_protein_b2519_folding_KJE_6#	0.00694444444444443*mu DnaK_mono_bound_to_atp + 0.00138888888888889*mu GrpE_dim + atp_c + protein_b2519_KJE_folding_intermediate2 --> adp_c + 0.078971961 prosthetic_group_biomass + protein_b2519_folding_KJE_constraint2 + protein_b2519_intermediate
#folding_protein_b2519_folding_GroEL_ES_1#	5.55555555555555e-6*mu [GroL]14[GroS]7_cis_with_7_adp_and_7_mg2 + protein_b2519 + 5.55555555555555e-6*mu transGroES_hepta --> protein_b2519_GroEL_ES_folding_intermediate1
#folding_protein_b2519_folding_GroEL_ES_4#	5.55555555555555e-6*mu [GroL]14[GroS]7_cis_with_7_adp_and_7_mg2 + protein_b2519_intermediate + 5.55555555555555e-6*mu transGroES_hepta --> protein_b2519_GroEL_ES_folding_intermediate2
#folding_protein_b2519_folding_GroEL_ES_2#	0.0023148148148148*mu [GroL]14[GroS]7_cis_with_7_adp_and_7_mg2 + 7.0 atp_c + 7.0 h2o_c + protein_b2519_GroEL_ES_folding_intermediate1 + 0.20002133142917866 protein_b2519_folding_GroEL_ES_constraint1 --> 7.0 adp_c + 7.0 h_c + 7.0 pi_c + protein_b2519_folded
#folding_protein_b2519_folding_GroEL_ES_3#	0.0023148148148148*mu [GroL]14[GroS]7_cis_with_7_adp_and_7_mg2 + 7.0 atp_c + 7.0 h2o_c + protein_b2519_GroEL_ES_folding_intermediate1 --> 7.0 adp_c + 7.0 h_c + 7.0 pi_c + protein_b2519_folding_GroEL_ES_constraint1 + protein_b2519_intermediate
#folding_protein_b2519_folding_GroEL_ES_5#	0.0023148148148148*mu [GroL]14[GroS]7_cis_with_7_adp_and_7_mg2 + 7.0 atp_c + 7.0 h2o_c + protein_b2519_GroEL_ES_folding_intermediate2 + 3.800405297154394 protein_b2519_folding_GroEL_ES_constraint2 --> 7.0 adp_c + 7.0 h_c + 7.0 pi_c + protein_b2519_folded
#folding_protein_b2519_folding_GroEL_ES_6#	0.0023148148148148*mu [GroL]14[GroS]7_cis_with_7_adp_and_7_mg2 + 7.0 atp_c + 7.0 h2o_c + protein_b2519_GroEL_ES_folding_intermediate2 --> 7.0 adp_c + 7.0 h_c + 7.0 pi_c + protein_b2519_folding_GroEL_ES_constraint2 + protein_b2519_intermediate
#folding_protein_b2519_folding_spontaneous#	0.000226757369614512*mu Lon + 2.0 atp_c + 2.0 h2o_c + (1.56439970835398e-14*mu + 1.00010665714589)/(1.20458777543256e-12*mu + 0.00821260023378286) protein_b2519 + 1.1049614618181818 protein_biomass --> 2.0 adp_c + 1.012987012987013 ala__L_c + 0.8311688311688312 arg__L_c + 0.33766233766233766 asn__L_c + 0.5064935064935066 asp__L_c + 0.06493506493506494 cys__L_c + 0.38961038961038963 gln__L_c + 0.4…
#folding_protein_b2519_folding_Lon#	0.000226757369614512*mu Lon + 2.0 atp_c + 2.0 h2o_c + 0.012987012987012988 protein_b2519_intermediate + 1.1049614618181818 protein_biomass --> 2.0 adp_c + 1.012987012987013 ala__L_c + 0.8311688311688312 arg__L_c + 0.33766233766233766 asn__L_c + 0.5064935064935066 asp__L_c + 0.06493506493506494 cys__L_c + 0.38961038961038963 gln__L_c + 0.4415584415584416 glu__L_c + 0.8571428571428572 gly_c + 2.0 h…
#folding_protein_b0052_folding_KJE_1#	0.000555555555555553*mu DnaJ_dim_mod_4:zn2 + 0.000555555555555553*mu DnaK_mono_bound_to_atp + h2o_c + 0.078971961 prosthetic_group_biomass + protein_b0052 --> h_c + pi_c + protein_b0052_KJE_folding_intermediate1
#folding_protein_b0052_folding_KJE_4#	0.000555555555555553*mu DnaJ_dim_mod_4:zn2 + 0.000555555555555553*mu DnaK_mono_bound_to_atp + h2o_c + 0.078971961 prosthetic_group_biomass + protein_b0052_intermediate --> h_c + pi_c + protein_b0052_KJE_folding_intermediate2
#folding_protein_b0052_folding_KJE_2#	0.00694444444444443*mu DnaK_mono_bound_to_atp + 0.00138888888888889*mu GrpE_dim + atp_c + protein_b0052_KJE_folding_intermediate1 + 3.318961015574676 protein_b0052_folding_KJE_constraint1 --> adp_c + 0.078971961 prosthetic_group_biomass + protein_b0052_folded
#folding_protein_b0052_folding_KJE_3#	0.00694444444444443*mu DnaK_mono_bound_to_atp + 0.00138888888888889*mu GrpE_dim + atp_c + protein_b0052_KJE_folding_intermediate1 --> adp_c + 0.078971961 prosthetic_group_biomass + protein_b0052_folding_KJE_constraint1 + protein_b0052_intermediate
#folding_protein_b0052_folding_KJE_5#	0.00694444444444443*mu DnaK_mono_bound_to_atp + 0.00138888888888889*mu GrpE_dim + atp_c + protein_b0052_KJE_folding_intermediate2 + 9.956883046724029 protein_b0052_folding_KJE_constraint2 --> adp_c + 0.078971961 prosthetic_group_biomass + protein_b0052_folded
#folding_protein_b0052_folding_KJE_6#	0.00694444444444443*mu DnaK_mono_bound_to_atp + 0.00138888888888889*mu GrpE_dim + atp_c + protein_b0052_KJE_folding_intermediate2 --> adp_c + 0.078971961 prosthetic_group_biomass + protein_b0052_folding_KJE_constraint2 + protein_b0052_intermediate
#folding_protein_b0052_folding_GroEL_ES_1#	5.55555555555555e-6*mu [GroL]14[GroS]7_cis_with_7_adp_and_7_mg2 + protein_b0052 + 5.55555555555555e-6*mu transGroES_hepta --> protein_b0052_GroEL_ES_folding_intermediate1
#folding_protein_b0052_folding_GroEL_ES_4#	5.55555555555555e-6*mu [GroL]14[GroS]7_cis_with_7_adp_and_7_mg2 + protein_b0052_intermediate + 5.55555555555555e-6*mu transGroES_hepta --> protein_b0052_GroEL_ES_folding_intermediate2
#folding_protein_b0052_folding_GroEL_ES_2#	0.0023148148148148*mu [GroL]14[GroS]7_cis_with_7_adp_and_7_mg2 + 7.0 atp_c + 7.0 h2o_c + protein_b0052_GroEL_ES_folding_intermediate1 + 0.6637922031149351 protein_b0052_folding_GroEL_ES_constraint1 --> 7.0 adp_c + 7.0 h_c + 7.0 pi_c + protein_b0052_folded
#folding_protein_b0052_folding_GroEL_ES_3#	0.0023148148148148*mu [GroL]14[GroS]7_cis_with_7_adp_and_7_mg2 + 7.0 atp_c + 7.0 h2o_c + protein_b0052_GroEL_ES_folding_intermediate1 --> 7.0 adp_c + 7.0 h_c + 7.0 pi_c + protein_b0052_folding_GroEL_ES_constraint1 + protein_b0052_intermediate
#folding_protein_b0052_folding_GroEL_ES_5#	0.0023148148148148*mu [GroL]14[GroS]7_cis_with_7_adp_and_7_mg2 + 7.0 atp_c + 7.0 h2o_c + protein_b0052_GroEL_ES_folding_intermediate2 + 12.612051859183769 protein_b0052_folding_GroEL_ES_constraint2 --> 7.0 adp_c + 7.0 h_c + 7.0 pi_c + protein_b0052_folded
#folding_protein_b0052_folding_GroEL_ES_6#	0.0023148148148148*mu [GroL]14[GroS]7_cis_with_7_adp_and_7_mg2 + 7.0 atp_c + 7.0 h2o_c + protein_b0052_GroEL_ES_folding_intermediate2 --> 7.0 adp_c + 7.0 h_c + 7.0 pi_c + protein_b0052_folding_GroEL_ES_constraint2 + protein_b0052_intermediate
#folding_protein_b0052_folding_spontaneous#	0.000226757369614512*mu Lon + 2.0 atp_c + 2.0 h2o_c + (4.13466589738728e-7*mu + 9.29309084360909)/(1.32309308716393e-5*mu + 265.378906995491) protein_b0052 + 1.097103656875 protein_biomass --> 2.0 adp_c + 1.15625 ala__L_c + 0.46875 arg__L_c + 0.375 asn__L_c + 0.4375 asp__L_c + 0.125 cys__L_c + 0.375 gln__L_c + 0.5625 glu__L_c + 0.9375 gly_c + 2.0 h_c + 0.34375 his__L_c + 0.59375 ile__L_c + 1.3437…
#folding_protein_b0052_folding_Lon#	0.000226757369614512*mu Lon + 2.0 atp_c + 2.0 h2o_c + 0.02725349886047497 protein_b0052_intermediate + 0.9567972243989036 protein_biomass --> 2.0 adp_c + 1.008379457837574 ala__L_c + 0.40880248290712456 arg__L_c + 0.32704198632569964 asn__L_c + 0.3815489840466496 asp__L_c + 0.10901399544189988 cys__L_c + 0.32704198632569964 gln__L_c + 0.49056297948854943 glu__L_c + 0.8176049658142491 gly_c + 2.0 …
#folding_protein_b0386_folding_KJE_1#	0.000555555555555553*mu DnaJ_dim_mod_4:zn2 + 0.000555555555555553*mu DnaK_mono_bound_to_atp + h2o_c + 0.078971961 prosthetic_group_biomass + protein_b0386 --> h_c + pi_c + protein_b0386_KJE_folding_intermediate1
#folding_protein_b0386_folding_KJE_4#	0.000555555555555553*mu DnaJ_dim_mod_4:zn2 + 0.000555555555555553*mu DnaK_mono_bound_to_atp + h2o_c + 0.078971961 prosthetic_group_biomass + protein_b0386_intermediate --> h_c + pi_c + protein_b0386_KJE_folding_intermediate2
#folding_protein_b0386_folding_KJE_2#	0.00694444444444443*mu DnaK_mono_bound_to_atp + 0.00138888888888889*mu GrpE_dim + atp_c + protein_b0386_KJE_folding_intermediate1 + 0.23390599648165372 protein_b0386_folding_KJE_constraint1 --> adp_c + 0.078971961 prosthetic_group_biomass + protein_b0386_folded
#folding_protein_b0386_folding_KJE_3#	0.00694444444444443*mu DnaK_mono_bound_to_atp + 0.00138888888888889*mu GrpE_dim + atp_c + protein_b0386_KJE_folding_intermediate1 --> adp_c + 0.078971961 prosthetic_group_biomass + protein_b0386_folding_KJE_constraint1 + protein_b0386_intermediate
#folding_protein_b0386_folding_KJE_5#	0.00694444444444443*mu DnaK_mono_bound_to_atp + 0.00138888888888889*mu GrpE_dim + atp_c + protein_b0386_KJE_folding_intermediate2 + 0.7017179894449611 protein_b0386_folding_KJE_constraint2 --> adp_c + 0.078971961 prosthetic_group_biomass + protein_b0386_folded
#folding_protein_b0386_folding_KJE_6#	0.00694444444444443*mu DnaK_mono_bound_to_atp + 0.00138888888888889*mu GrpE_dim + atp_c + protein_b0386_KJE_folding_intermediate2 --> adp_c + 0.078971961 prosthetic_group_biomass + protein_b0386_folding_KJE_constraint2 + protein_b0386_intermediate
#folding_protein_b0386_folding_GroEL_ES_1#	5.55555555555555e-6*mu [GroL]14[GroS]7_cis_with_7_adp_and_7_mg2 + protein_b0386 + 5.55555555555555e-6*mu transGroES_hepta --> protein_b0386_GroEL_ES_folding_intermediate1
#folding_protein_b0386_folding_GroEL_ES_4#	5.55555555555555e-6*mu [GroL]14[GroS]7_cis_with_7_adp_and_7_mg2 + protein_b0386_intermediate + 5.55555555555555e-6*mu transGroES_hepta --> protein_b0386_GroEL_ES_folding_intermediate2
#folding_protein_b0386_folding_GroEL_ES_2#	0.0023148148148148*mu [GroL]14[GroS]7_cis_with_7_adp_and_7_mg2 + 7.0 atp_c + 7.0 h2o_c + protein_b0386_GroEL_ES_folding_intermediate1 + 0.04678119929633075 protein_b0386_folding_GroEL_ES_constraint1 --> 7.0 adp_c + 7.0 h_c + 7.0 pi_c + protein_b0386_folded
#folding_protein_b0386_folding_GroEL_ES_3#	0.0023148148148148*mu [GroL]14[GroS]7_cis_with_7_adp_and_7_mg2 + 7.0 atp_c + 7.0 h2o_c + protein_b0386_GroEL_ES_folding_intermediate1 --> 7.0 adp_c + 7.0 h_c + 7.0 pi_c + protein_b0386_folding_GroEL_ES_constraint1 + protein_b0386_intermediate
#folding_protein_b0386_folding_GroEL_ES_5#	0.0023148148148148*mu [GroL]14[GroS]7_cis_with_7_adp_and_7_mg2 + 7.0 atp_c + 7.0 h2o_c + protein_b0386_GroEL_ES_folding_intermediate2 + 0.8888427866302842 protein_b0386_folding_GroEL_ES_constraint2 --> 7.0 adp_c + 7.0 h_c + 7.0 pi_c + protein_b0386_folded
#folding_protein_b0386_folding_GroEL_ES_6#	0.0023148148148148*mu [GroL]14[GroS]7_cis_with_7_adp_and_7_mg2 + 7.0 atp_c + 7.0 h2o_c + protein_b0386_GroEL_ES_folding_intermediate2 --> 7.0 adp_c + 7.0 h_c + 7.0 pi_c + protein_b0386_folding_GroEL_ES_constraint2 + protein_b0386_intermediate
#folding_protein_b0386_folding_spontaneous#	0.000226757369614512*mu Lon + 2.0 atp_c + 2.0 h2o_c + (247.475323883101*mu + 1.09156131691438)/(6434.35842096063*mu + 2.38059423977399) protein_b0386 + 1.0823680423076922 protein_biomass --> 2.0 adp_c + 1.4615384615384617 ala__L_c + 0.2692307692307693 arg__L_c + 0.2692307692307693 asn__L_c + 0.38461538461538464 asp__L_c + 0.15384615384615385 cys__L_c + 0.3076923076923077 gln__L_c + 0.653846153846…
#folding_protein_b0386_folding_Lon#	0.000226757369614512*mu Lon + 2.0 atp_c + 2.0 h2o_c + 0.038461538461538464 protein_b0386_intermediate + 1.0823680423076922 protein_biomass --> 2.0 adp_c + 1.4615384615384617 ala__L_c + 0.2692307692307693 arg__L_c + 0.2692307692307693 asn__L_c + 0.38461538461538464 asp__L_c + 0.15384615384615385 cys__L_c + 0.3076923076923077 gln__L_c + 0.6538461538461539 glu__L_c + 0.9230769230769231 gly_c + 2.0 h…
#folding_protein_b4036_folding_KJE_1#	0.000555555555555553*mu DnaJ_dim_mod_4:zn2 + 0.000555555555555553*mu DnaK_mono_bound_to_atp + h2o_c + 0.078971961 prosthetic_group_biomass + protein_b4036 --> h_c + pi_c + protein_b4036_KJE_folding_intermediate1
#folding_protein_b4036_folding_KJE_4#	0.000555555555555553*mu DnaJ_dim_mod_4:zn2 + 0.000555555555555553*mu DnaK_mono_bound_to_atp + h2o_c + 0.078971961 prosthetic_group_biomass + protein_b4036_intermediate --> h_c + pi_c + protein_b4036_KJE_folding_intermediate2
#folding_protein_b4036_folding_KJE_2#	0.00694444444444443*mu DnaK_mono_bound_to_atp + 0.00138888888888889*mu GrpE_dim + atp_c + protein_b4036_KJE_folding_intermediate1 + 0.07142857142857142 protein_b4036_folding_KJE_constraint1 --> adp_c + 0.078971961 prosthetic_group_biomass + protein_b4036_folded
#folding_protein_b4036_folding_KJE_3#	0.00694444444444443*mu DnaK_mono_bound_to_atp + 0.00138888888888889*mu GrpE_dim + atp_c + protein_b4036_KJE_folding_intermediate1 --> adp_c + 0.078971961 prosthetic_group_biomass + protein_b4036_folding_KJE_constraint1 + protein_b4036_intermediate
#folding_protein_b4036_folding_KJE_5#	0.00694444444444443*mu DnaK_mono_bound_to_atp + 0.00138888888888889*mu GrpE_dim + atp_c + protein_b4036_KJE_folding_intermediate2 + 0.21428571428571427 protein_b4036_folding_KJE_constraint2 --> adp_c + 0.078971961 prosthetic_group_biomass + protein_b4036_folded
#folding_protein_b4036_folding_KJE_6#	0.00694444444444443*mu DnaK_mono_bound_to_atp + 0.00138888888888889*mu GrpE_dim + atp_c + protein_b4036_KJE_folding_intermediate2 --> adp_c + 0.078971961 prosthetic_group_biomass + protein_b4036_folding_KJE_constraint2 + protein_b4036_intermediate
#folding_protein_b4036_folding_GroEL_ES_1#	5.55555555555555e-6*mu [GroL]14[GroS]7_cis_with_7_adp_and_7_mg2 + protein_b4036 + 5.55555555555555e-6*mu transGroES_hepta --> protein_b4036_GroEL_ES_folding_intermediate1
#folding_protein_b4036_folding_GroEL_ES_4#	5.55555555555555e-6*mu [GroL]14[GroS]7_cis_with_7_adp_and_7_mg2 + protein_b4036_intermediate + 5.55555555555555e-6*mu transGroES_hepta --> protein_b4036_GroEL_ES_folding_intermediate2
#folding_protein_b4036_folding_GroEL_ES_2#	0.0023148148148148*mu [GroL]14[GroS]7_cis_with_7_adp_and_7_mg2 + 7.0 atp_c + 7.0 h2o_c + protein_b4036_GroEL_ES_folding_intermediate1 + 0.014285714285714285 protein_b4036_folding_GroEL_ES_constraint1 --> 7.0 adp_c + 7.0 h_c + 7.0 pi_c + protein_b4036_folded
#folding_protein_b4036_folding_GroEL_ES_3#	0.0023148148148148*mu [GroL]14[GroS]7_cis_with_7_adp_and_7_mg2 + 7.0 atp_c + 7.0 h2o_c + protein_b4036_GroEL_ES_folding_intermediate1 --> 7.0 adp_c + 7.0 h_c + 7.0 pi_c + protein_b4036_folding_GroEL_ES_constraint1 + protein_b4036_intermediate
#folding_protein_b4036_folding_GroEL_ES_5#	0.0023148148148148*mu [GroL]14[GroS]7_cis_with_7_adp_and_7_mg2 + 7.0 atp_c + 7.0 h2o_c + protein_b4036_GroEL_ES_folding_intermediate2 + 0.2714285714285714 protein_b4036_folding_GroEL_ES_constraint2 --> 7.0 adp_c + 7.0 h_c + 7.0 pi_c + protein_b4036_folded
#folding_protein_b4036_folding_GroEL_ES_6#	0.0023148148148148*mu [GroL]14[GroS]7_cis_with_7_adp_and_7_mg2 + 7.0 atp_c + 7.0 h2o_c + protein_b4036_GroEL_ES_folding_intermediate2 --> 7.0 adp_c + 7.0 h_c + 7.0 pi_c + protein_b4036_folding_GroEL_ES_constraint2 + protein_b4036_intermediate
#folding_protein_b4036_folding_spontaneous#	0.000226757369614512*mu Lon + 2.0 atp_c + 2.0 h2o_c + (9.34252644047752e-9*mu + 1.0)/(4.11071163381011e-7*mu + 1.88543203820245e-31) protein_b4036 + 1.1339891668181818 protein_biomass --> 2.0 adp_c + 0.9090909090909092 ala__L_c + 0.38636363636363635 arg__L_c + 0.7045454545454546 asn__L_c + 0.75 asp__L_c + 0.045454545454545456 cys__L_c + 0.5 gln__L_c + 0.4772727272727273 glu__L_c + 1.1136363636363…
#folding_protein_b4036_folding_Lon#	0.000226757369614512*mu Lon + 2.0 atp_c + 2.0 h2o_c + 0.022727272727272728 protein_b4036_intermediate + 1.1339891668181818 protein_biomass --> 2.0 adp_c + 0.9090909090909092 ala__L_c + 0.38636363636363635 arg__L_c + 0.7045454545454546 asn__L_c + 0.75 asp__L_c + 0.045454545454545456 cys__L_c + 0.5 gln__L_c + 0.4772727272727273 glu__L_c + 1.1136363636363638 gly_c + 2.0 h_c + 0.13636363636363635 his…
#folding_protein_b1591_folding_KJE_1#	0.000555555555555553*mu DnaJ_dim_mod_4:zn2 + 0.000555555555555553*mu DnaK_mono_bound_to_atp + h2o_c + 0.078971961 prosthetic_group_biomass + protein_b1591 --> h_c + pi_c + protein_b1591_KJE_folding_intermediate1
#folding_protein_b1591_folding_KJE_4#	0.000555555555555553*mu DnaJ_dim_mod_4:zn2 + 0.000555555555555553*mu DnaK_mono_bound_to_atp + h2o_c + 0.078971961 prosthetic_group_biomass + protein_b1591_intermediate --> h_c + pi_c + protein_b1591_KJE_folding_intermediate2
#folding_protein_b1591_folding_KJE_2#	0.00694444444444443*mu DnaK_mono_bound_to_atp + 0.00138888888888889*mu GrpE_dim + atp_c + protein_b1591_KJE_folding_intermediate1 + 0.3214285714285714 protein_b1591_folding_KJE_constraint1 --> adp_c + 0.078971961 prosthetic_group_biomass + protein_b1591_folded
#folding_protein_b1591_folding_KJE_3#	0.00694444444444443*mu DnaK_mono_bound_to_atp + 0.00138888888888889*mu GrpE_dim + atp_c + protein_b1591_KJE_folding_intermediate1 --> adp_c + 0.078971961 prosthetic_group_biomass + protein_b1591_folding_KJE_constraint1 + protein_b1591_intermediate
#folding_protein_b1591_folding_KJE_5#	0.00694444444444443*mu DnaK_mono_bound_to_atp + 0.00138888888888889*mu GrpE_dim + atp_c + protein_b1591_KJE_folding_intermediate2 + 0.9642857142857142 protein_b1591_folding_KJE_constraint2 --> adp_c + 0.078971961 prosthetic_group_biomass + protein_b1591_folded
#folding_protein_b1591_folding_KJE_6#	0.00694444444444443*mu DnaK_mono_bound_to_atp + 0.00138888888888889*mu GrpE_dim + atp_c + protein_b1591_KJE_folding_intermediate2 --> adp_c + 0.078971961 prosthetic_group_biomass + protein_b1591_folding_KJE_constraint2 + protein_b1591_intermediate
#folding_protein_b1591_folding_GroEL_ES_1#	5.55555555555555e-6*mu [GroL]14[GroS]7_cis_with_7_adp_and_7_mg2 + protein_b1591 + 5.55555555555555e-6*mu transGroES_hepta --> protein_b1591_GroEL_ES_folding_intermediate1
#folding_protein_b1591_folding_GroEL_ES_4#	5.55555555555555e-6*mu [GroL]14[GroS]7_cis_with_7_adp_and_7_mg2 + protein_b1591_intermediate + 5.55555555555555e-6*mu transGroES_hepta --> protein_b1591_GroEL_ES_folding_intermediate2
#folding_protein_b1591_folding_GroEL_ES_2#	0.0023148148148148*mu [GroL]14[GroS]7_cis_with_7_adp_and_7_mg2 + 7.0 atp_c + 7.0 h2o_c + protein_b1591_GroEL_ES_folding_intermediate1 + 0.06428571428571428 protein_b1591_folding_GroEL_ES_constraint1 --> 7.0 adp_c + 7.0 h_c + 7.0 pi_c + protein_b1591_folded
#folding_protein_b1591_folding_GroEL_ES_3#	0.0023148148148148*mu [GroL]14[GroS]7_cis_with_7_adp_and_7_mg2 + 7.0 atp_c + 7.0 h2o_c + protein_b1591_GroEL_ES_folding_intermediate1 --> 7.0 adp_c + 7.0 h_c + 7.0 pi_c + protein_b1591_folding_GroEL_ES_constraint1 + protein_b1591_intermediate
#folding_protein_b1591_folding_GroEL_ES_5#	0.0023148148148148*mu [GroL]14[GroS]7_cis_with_7_adp_and_7_mg2 + 7.0 atp_c + 7.0 h2o_c + protein_b1591_GroEL_ES_folding_intermediate2 + 1.2214285714285713 protein_b1591_folding_GroEL_ES_constraint2 --> 7.0 adp_c + 7.0 h_c + 7.0 pi_c + protein_b1591_folded
#folding_protein_b1591_folding_GroEL_ES_6#	0.0023148148148148*mu [GroL]14[GroS]7_cis_with_7_adp_and_7_mg2 + 7.0 atp_c + 7.0 h2o_c + protein_b1591_GroEL_ES_folding_intermediate2 --> 7.0 adp_c + 7.0 h_c + 7.0 pi_c + protein_b1591_folding_GroEL_ES_constraint2 + protein_b1591_intermediate
#folding_protein_b1591_folding_spontaneous#	0.000226757369614512*mu Lon + 2.0 atp_c + 2.0 h2o_c + (1.22300491506436*mu + 1.0)/(24.4600983012872*mu + 8.1134845908234e-18) protein_b1591 + 1.1601536490000002 protein_biomass --> 2.0 adp_c + 1.2000000000000002 ala__L_c + 0.5 arg__L_c + 0.15000000000000002 asn__L_c + 0.30000000000000004 asp__L_c + 0.1 cys__L_c + 0.7000000000000001 gln__L_c + 0.9 glu__L_c + 0.45 gly_c + 2.0 h_c + 0.25 his__L_c + …
#folding_protein_b1591_folding_Lon#	0.000226757369614512*mu Lon + 2.0 atp_c + 2.0 h2o_c + 0.05 protein_b1591_intermediate + 1.1601536490000002 protein_biomass --> 2.0 adp_c + 1.2000000000000002 ala__L_c + 0.5 arg__L_c + 0.15000000000000002 asn__L_c + 0.30000000000000004 asp__L_c + 0.1 cys__L_c + 0.7000000000000001 gln__L_c + 0.9 glu__L_c + 0.45 gly_c + 2.0 h_c + 0.25 his__L_c + 0.15000000000000002 ile__L_c + 1.4000000000000001 leu_…
#folding_protein_b2425_folding_KJE_1#	0.000555555555555553*mu DnaJ_dim_mod_4:zn2 + 0.000555555555555553*mu DnaK_mono_bound_to_atp + h2o_c + 0.078971961 prosthetic_group_biomass + protein_b2425 --> h_c + pi_c + protein_b2425_KJE_folding_intermediate1
#folding_protein_b2425_folding_KJE_4#	0.000555555555555553*mu DnaJ_dim_mod_4:zn2 + 0.000555555555555553*mu DnaK_mono_bound_to_atp + h2o_c + 0.078971961 prosthetic_group_biomass + protein_b2425_intermediate --> h_c + pi_c + protein_b2425_KJE_folding_intermediate2
#folding_protein_b2425_folding_KJE_2#	0.00694444444444443*mu DnaK_mono_bound_to_atp + 0.00138888888888889*mu GrpE_dim + atp_c + protein_b2425_KJE_folding_intermediate1 + 0.39285717025851696 protein_b2425_folding_KJE_constraint1 --> adp_c + 0.078971961 prosthetic_group_biomass + protein_b2425_folded
#folding_protein_b2425_folding_KJE_3#	0.00694444444444443*mu DnaK_mono_bound_to_atp + 0.00138888888888889*mu GrpE_dim + atp_c + protein_b2425_KJE_folding_intermediate1 --> adp_c + 0.078971961 prosthetic_group_biomass + protein_b2425_folding_KJE_constraint1 + protein_b2425_intermediate
#folding_protein_b2425_folding_KJE_5#	0.00694444444444443*mu DnaK_mono_bound_to_atp + 0.00138888888888889*mu GrpE_dim + atp_c + protein_b2425_KJE_folding_intermediate2 + 1.1785715107755508 protein_b2425_folding_KJE_constraint2 --> adp_c + 0.078971961 prosthetic_group_biomass + protein_b2425_folded
#folding_protein_b2425_folding_KJE_6#	0.00694444444444443*mu DnaK_mono_bound_to_atp + 0.00138888888888889*mu GrpE_dim + atp_c + protein_b2425_KJE_folding_intermediate2 --> adp_c + 0.078971961 prosthetic_group_biomass + protein_b2425_folding_KJE_constraint2 + protein_b2425_intermediate
#folding_protein_b2425_folding_GroEL_ES_1#	5.55555555555555e-6*mu [GroL]14[GroS]7_cis_with_7_adp_and_7_mg2 + protein_b2425 + 5.55555555555555e-6*mu transGroES_hepta --> protein_b2425_GroEL_ES_folding_intermediate1
#folding_protein_b2425_folding_GroEL_ES_4#	5.55555555555555e-6*mu [GroL]14[GroS]7_cis_with_7_adp_and_7_mg2 + protein_b2425_intermediate + 5.55555555555555e-6*mu transGroES_hepta --> protein_b2425_GroEL_ES_folding_intermediate2
#folding_protein_b2425_folding_GroEL_ES_2#	0.0023148148148148*mu [GroL]14[GroS]7_cis_with_7_adp_and_7_mg2 + 7.0 atp_c + 7.0 h2o_c + protein_b2425_GroEL_ES_folding_intermediate1 + 0.0785714340517034 protein_b2425_folding_GroEL_ES_constraint1 --> 7.0 adp_c + 7.0 h_c + 7.0 pi_c + protein_b2425_folded
#folding_protein_b2425_folding_GroEL_ES_3#	0.0023148148148148*mu [GroL]14[GroS]7_cis_with_7_adp_and_7_mg2 + 7.0 atp_c + 7.0 h2o_c + protein_b2425_GroEL_ES_folding_intermediate1 --> 7.0 adp_c + 7.0 h_c + 7.0 pi_c + protein_b2425_folding_GroEL_ES_constraint1 + protein_b2425_intermediate
#folding_protein_b2425_folding_GroEL_ES_5#	0.0023148148148148*mu [GroL]14[GroS]7_cis_with_7_adp_and_7_mg2 + 7.0 atp_c + 7.0 h2o_c + protein_b2425_GroEL_ES_folding_intermediate2 + 1.4928572469823644 protein_b2425_folding_GroEL_ES_constraint2 --> 7.0 adp_c + 7.0 h_c + 7.0 pi_c + protein_b2425_folded
#folding_protein_b2425_folding_GroEL_ES_6#	0.0023148148148148*mu [GroL]14[GroS]7_cis_with_7_adp_and_7_mg2 + 7.0 atp_c + 7.0 h2o_c + protein_b2425_GroEL_ES_folding_intermediate2 --> 7.0 adp_c + 7.0 h_c + 7.0 pi_c + protein_b2425_folding_GroEL_ES_constraint2 + protein_b2425_intermediate
#folding_protein_b2425_folding_spontaneous#	0.000226757369614512*mu Lon + 2.0 atp_c + 2.0 h2o_c + (1.15594372061783e-13*mu + 1.00000006974895)/(3.81461427803883e-12*mu + 2.30171543020714e-6) protein_b2425 + 1.139882007878788 protein_biomass --> 2.0 adp_c + 0.9393939393939394 ala__L_c + 0.33333333333333337 arg__L_c + 0.696969696969697 asn__L_c + 0.6363636363636364 asp__L_c + 0.5151515151515151 gln__L_c + 0.5151515151515151 glu__L_c + 0.7272…
#folding_protein_b2425_folding_Lon#	0.000226757369614512*mu Lon + 2.0 atp_c + 2.0 h2o_c + 0.030303030303030304 protein_b2425_intermediate + 1.139882007878788 protein_biomass --> 2.0 adp_c + 0.9393939393939394 ala__L_c + 0.33333333333333337 arg__L_c + 0.696969696969697 asn__L_c + 0.6363636363636364 asp__L_c + 0.5151515151515151 gln__L_c + 0.5151515151515151 glu__L_c + 0.7272727272727273 gly_c + 2.0 h_c + 0.15151515151515152 his__L_c…
#folding_protein_b4053_folding_KJE_1#	0.000555555555555553*mu DnaJ_dim_mod_4:zn2 + 0.000555555555555553*mu DnaK_mono_bound_to_atp + h2o_c + 0.078971961 prosthetic_group_biomass + protein_b4053 --> h_c + pi_c + protein_b4053_KJE_folding_intermediate1
#folding_protein_b4053_folding_KJE_4#	0.000555555555555553*mu DnaJ_dim_mod_4:zn2 + 0.000555555555555553*mu DnaK_mono_bound_to_atp + h2o_c + 0.078971961 prosthetic_group_biomass + protein_b4053_intermediate --> h_c + pi_c + protein_b4053_KJE_folding_intermediate2
#folding_protein_b4053_folding_KJE_2#	0.00694444444444443*mu DnaK_mono_bound_to_atp + 0.00138888888888889*mu GrpE_dim + atp_c + protein_b4053_KJE_folding_intermediate1 + 0.37938013981933566 protein_b4053_folding_KJE_constraint1 --> adp_c + 0.078971961 prosthetic_group_biomass + protein_b4053_folded
#folding_protein_b4053_folding_KJE_3#	0.00694444444444443*mu DnaK_mono_bound_to_atp + 0.00138888888888889*mu GrpE_dim + atp_c + protein_b4053_KJE_folding_intermediate1 --> adp_c + 0.078971961 prosthetic_group_biomass + protein_b4053_folding_KJE_constraint1 + protein_b4053_intermediate
#folding_protein_b4053_folding_KJE_5#	0.00694444444444443*mu DnaK_mono_bound_to_atp + 0.00138888888888889*mu GrpE_dim + atp_c + protein_b4053_KJE_folding_intermediate2 + 1.138140419458007 protein_b4053_folding_KJE_constraint2 --> adp_c + 0.078971961 prosthetic_group_biomass + protein_b4053_folded
#folding_protein_b4053_folding_KJE_6#	0.00694444444444443*mu DnaK_mono_bound_to_atp + 0.00138888888888889*mu GrpE_dim + atp_c + protein_b4053_KJE_folding_intermediate2 --> adp_c + 0.078971961 prosthetic_group_biomass + protein_b4053_folding_KJE_constraint2 + protein_b4053_intermediate
#folding_protein_b4053_folding_GroEL_ES_1#	5.55555555555555e-6*mu [GroL]14[GroS]7_cis_with_7_adp_and_7_mg2 + protein_b4053 + 5.55555555555555e-6*mu transGroES_hepta --> protein_b4053_GroEL_ES_folding_intermediate1
#folding_protein_b4053_folding_GroEL_ES_4#	5.55555555555555e-6*mu [GroL]14[GroS]7_cis_with_7_adp_and_7_mg2 + protein_b4053_intermediate + 5.55555555555555e-6*mu transGroES_hepta --> protein_b4053_GroEL_ES_folding_intermediate2
#folding_protein_b4053_folding_GroEL_ES_2#	0.0023148148148148*mu [GroL]14[GroS]7_cis_with_7_adp_and_7_mg2 + 7.0 atp_c + 7.0 h2o_c + protein_b4053_GroEL_ES_folding_intermediate1 + 0.07587602796386712 protein_b4053_folding_GroEL_ES_constraint1 --> 7.0 adp_c + 7.0 h_c + 7.0 pi_c + protein_b4053_folded
#folding_protein_b4053_folding_GroEL_ES_3#	0.0023148148148148*mu [GroL]14[GroS]7_cis_with_7_adp_and_7_mg2 + 7.0 atp_c + 7.0 h2o_c + protein_b4053_GroEL_ES_folding_intermediate1 --> 7.0 adp_c + 7.0 h_c + 7.0 pi_c + protein_b4053_folding_GroEL_ES_constraint1 + protein_b4053_intermediate
#folding_protein_b4053_folding_GroEL_ES_5#	0.0023148148148148*mu [GroL]14[GroS]7_cis_with_7_adp_and_7_mg2 + 7.0 atp_c + 7.0 h2o_c + protein_b4053_GroEL_ES_folding_intermediate2 + 1.4416445313134756 protein_b4053_folding_GroEL_ES_constraint2 --> 7.0 adp_c + 7.0 h_c + 7.0 pi_c + protein_b4053_folded
#folding_protein_b4053_folding_GroEL_ES_6#	0.0023148148148148*mu [GroL]14[GroS]7_cis_with_7_adp_and_7_mg2 + 7.0 atp_c + 7.0 h2o_c + protein_b4053_GroEL_ES_folding_intermediate2 --> 7.0 adp_c + 7.0 h_c + 7.0 pi_c + protein_b4053_folding_GroEL_ES_constraint2 + protein_b4053_intermediate
#folding_protein_b4053_folding_spontaneous#	0.000226757369614512*mu Lon + 2.0 atp_c + 2.0 h2o_c + (0.114327387701851*mu + 1.18029376832682)/(4.00145856956479*mu + 6.31028189143878) protein_b4053 + 1.1186139805714286 protein_biomass --> 2.0 adp_c + 1.1428571428571428 ala__L_c + 0.7714285714285714 arg__L_c + 0.22857142857142856 asn__L_c + 0.4857142857142857 asp__L_c + 0.14285714285714285 cys__L_c + 0.37142857142857144 gln__L_c + 0.6857142857…
#folding_protein_b4053_folding_Lon#	0.000226757369614512*mu Lon + 2.0 atp_c + 2.0 h2o_c + 0.02857142857142857 protein_b4053_intermediate + 1.1186139805714286 protein_biomass --> 2.0 adp_c + 1.1428571428571428 ala__L_c + 0.7714285714285714 arg__L_c + 0.22857142857142856 asn__L_c + 0.4857142857142857 asp__L_c + 0.14285714285714285 cys__L_c + 0.37142857142857144 gln__L_c + 0.6857142857142857 glu__L_c + 0.9142857142857143 gly_c + 2.0 h…
#folding_protein_b1480_folding_KJE_1#	0.000555555555555553*mu DnaJ_dim_mod_4:zn2 + 0.000555555555555553*mu DnaK_mono_bound_to_atp + h2o_c + 0.078971961 prosthetic_group_biomass + protein_b1480 --> h_c + pi_c + protein_b1480_KJE_folding_intermediate1
#folding_protein_b1480_folding_KJE_4#	0.000555555555555553*mu DnaJ_dim_mod_4:zn2 + 0.000555555555555553*mu DnaK_mono_bound_to_atp + h2o_c + 0.078971961 prosthetic_group_biomass + protein_b1480_intermediate --> h_c + pi_c + protein_b1480_KJE_folding_intermediate2
#folding_protein_b1480_folding_KJE_2#	0.00694444444444443*mu DnaK_mono_bound_to_atp + 0.00138888888888889*mu GrpE_dim + atp_c + protein_b1480_KJE_folding_intermediate1 + 0.00036411154354180154 protein_b1480_folding_KJE_constraint1 --> adp_c + 0.078971961 prosthetic_group_biomass + protein_b1480_folded
#folding_protein_b1480_folding_KJE_3#	0.00694444444444443*mu DnaK_mono_bound_to_atp + 0.00138888888888889*mu GrpE_dim + atp_c + protein_b1480_KJE_folding_intermediate1 --> adp_c + 0.078971961 prosthetic_group_biomass + protein_b1480_folding_KJE_constraint1 + protein_b1480_intermediate
#folding_protein_b1480_folding_KJE_5#	0.00694444444444443*mu DnaK_mono_bound_to_atp + 0.00138888888888889*mu GrpE_dim + atp_c + protein_b1480_KJE_folding_intermediate2 + 0.0010923346306254047 protein_b1480_folding_KJE_constraint2 --> adp_c + 0.078971961 prosthetic_group_biomass + protein_b1480_folded
#folding_protein_b1480_folding_KJE_6#	0.00694444444444443*mu DnaK_mono_bound_to_atp + 0.00138888888888889*mu GrpE_dim + atp_c + protein_b1480_KJE_folding_intermediate2 --> adp_c + 0.078971961 prosthetic_group_biomass + protein_b1480_folding_KJE_constraint2 + protein_b1480_intermediate
#folding_protein_b1480_folding_GroEL_ES_1#	5.55555555555555e-6*mu [GroL]14[GroS]7_cis_with_7_adp_and_7_mg2 + protein_b1480 + 5.55555555555555e-6*mu transGroES_hepta --> protein_b1480_GroEL_ES_folding_intermediate1
#folding_protein_b1480_folding_GroEL_ES_4#	5.55555555555555e-6*mu [GroL]14[GroS]7_cis_with_7_adp_and_7_mg2 + protein_b1480_intermediate + 5.55555555555555e-6*mu transGroES_hepta --> protein_b1480_GroEL_ES_folding_intermediate2
#folding_protein_b1480_folding_GroEL_ES_2#	0.0023148148148148*mu [GroL]14[GroS]7_cis_with_7_adp_and_7_mg2 + 7.0 atp_c + 7.0 h2o_c + protein_b1480_GroEL_ES_folding_intermediate1 + 7.282230870836031e-05 protein_b1480_folding_GroEL_ES_constraint1 --> 7.0 adp_c + 7.0 h_c + 7.0 pi_c + protein_b1480_folded
#folding_protein_b1480_folding_GroEL_ES_3#	0.0023148148148148*mu [GroL]14[GroS]7_cis_with_7_adp_and_7_mg2 + 7.0 atp_c + 7.0 h2o_c + protein_b1480_GroEL_ES_folding_intermediate1 --> 7.0 adp_c + 7.0 h_c + 7.0 pi_c + protein_b1480_folding_GroEL_ES_constraint1 + protein_b1480_intermediate
#folding_protein_b1480_folding_GroEL_ES_5#	0.0023148148148148*mu [GroL]14[GroS]7_cis_with_7_adp_and_7_mg2 + 7.0 atp_c + 7.0 h2o_c + protein_b1480_GroEL_ES_folding_intermediate2 + 0.001383623865458846 protein_b1480_folding_GroEL_ES_constraint2 --> 7.0 adp_c + 7.0 h_c + 7.0 pi_c + protein_b1480_folded
#folding_protein_b1480_folding_GroEL_ES_6#	0.0023148148148148*mu [GroL]14[GroS]7_cis_with_7_adp_and_7_mg2 + 7.0 atp_c + 7.0 h2o_c + protein_b1480_GroEL_ES_folding_intermediate2 --> 7.0 adp_c + 7.0 h_c + 7.0 pi_c + protein_b1480_folding_GroEL_ES_constraint2 + protein_b1480_intermediate
#folding_protein_b1480_folding_spontaneous#	0.000226757369614512*mu Lon + 2.0 atp_c + 2.0 h2o_c + (2.35197983502205e-17*mu + 1.01951232191704)/(9.4079193400882e-17*mu + 0.0780492876681777) protein_b1480 + 1.27595643 protein_biomass --> 2.0 adp_c + 0.5 ala__L_c + 1.25 arg__L_c + asn__L_c + 0.5 asp__L_c + 0.5 gln__L_c + 0.5 glu__L_c + 0.75 gly_c + 2.0 h_c + 0.5 his__L_c + 0.75 ile__L_c + 0.5 leu__L_c + 1.5 lys__L_c + 0.25 met__L_c + 2.0 pi_c…
#folding_protein_b1480_folding_Lon#	0.000226757369614512*mu Lon + 2.0 atp_c + 2.0 h2o_c + 0.25 protein_b1480_intermediate + 1.27595643 protein_biomass --> 2.0 adp_c + 0.5 ala__L_c + 1.25 arg__L_c + asn__L_c + 0.5 asp__L_c + 0.5 gln__L_c + 0.5 glu__L_c + 0.75 gly_c + 2.0 h_c + 0.5 his__L_c + 0.75 ile__L_c + 0.5 leu__L_c + 1.5 lys__L_c + 0.25 met__L_c + 2.0 pi_c + 0.5 pro__L_c + ser__L_c + 0.5 thr__L_c + 0.75 val__L_c
#folding_protein_b2678_folding_KJE_1#	0.000555555555555553*mu DnaJ_dim_mod_4:zn2 + 0.000555555555555553*mu DnaK_mono_bound_to_atp + h2o_c + 0.078971961 prosthetic_group_biomass + protein_b2678 --> h_c + pi_c + protein_b2678_KJE_folding_intermediate1
#folding_protein_b2678_folding_KJE_4#	0.000555555555555553*mu DnaJ_dim_mod_4:zn2 + 0.000555555555555553*mu DnaK_mono_bound_to_atp + h2o_c + 0.078971961 prosthetic_group_biomass + protein_b2678_intermediate --> h_c + pi_c + protein_b2678_KJE_folding_intermediate2
#folding_protein_b2678_folding_KJE_2#	0.00694444444444443*mu DnaK_mono_bound_to_atp + 0.00138888888888889*mu GrpE_dim + atp_c + protein_b2678_KJE_folding_intermediate1 + 0.4642857235971246 protein_b2678_folding_KJE_constraint1 --> adp_c + 0.078971961 prosthetic_group_biomass + protein_b2678_folded
#folding_protein_b2678_folding_KJE_3#	0.00694444444444443*mu DnaK_mono_bound_to_atp + 0.00138888888888889*mu GrpE_dim + atp_c + protein_b2678_KJE_folding_intermediate1 --> adp_c + 0.078971961 prosthetic_group_biomass + protein_b2678_folding_KJE_constraint1 + protein_b2678_intermediate
#folding_protein_b2678_folding_KJE_5#	0.00694444444444443*mu DnaK_mono_bound_to_atp + 0.00138888888888889*mu GrpE_dim + atp_c + protein_b2678_KJE_folding_intermediate2 + 1.392857170791374 protein_b2678_folding_KJE_constraint2 --> adp_c + 0.078971961 prosthetic_group_biomass + protein_b2678_folded
#folding_protein_b2678_folding_KJE_6#	0.00694444444444443*mu DnaK_mono_bound_to_atp + 0.00138888888888889*mu GrpE_dim + atp_c + protein_b2678_KJE_folding_intermediate2 --> adp_c + 0.078971961 prosthetic_group_biomass + protein_b2678_folding_KJE_constraint2 + protein_b2678_intermediate
#folding_protein_b2678_folding_GroEL_ES_1#	5.55555555555555e-6*mu [GroL]14[GroS]7_cis_with_7_adp_and_7_mg2 + protein_b2678 + 5.55555555555555e-6*mu transGroES_hepta --> protein_b2678_GroEL_ES_folding_intermediate1
#folding_protein_b2678_folding_GroEL_ES_4#	5.55555555555555e-6*mu [GroL]14[GroS]7_cis_with_7_adp_and_7_mg2 + protein_b2678_intermediate + 5.55555555555555e-6*mu transGroES_hepta --> protein_b2678_GroEL_ES_folding_intermediate2
#folding_protein_b2678_folding_GroEL_ES_2#	0.0023148148148148*mu [GroL]14[GroS]7_cis_with_7_adp_and_7_mg2 + 7.0 atp_c + 7.0 h2o_c + protein_b2678_GroEL_ES_folding_intermediate1 + 0.09285714471942492 protein_b2678_folding_GroEL_ES_constraint1 --> 7.0 adp_c + 7.0 h_c + 7.0 pi_c + protein_b2678_folded
#folding_protein_b2678_folding_GroEL_ES_3#	0.0023148148148148*mu [GroL]14[GroS]7_cis_with_7_adp_and_7_mg2 + 7.0 atp_c + 7.0 h2o_c + protein_b2678_GroEL_ES_folding_intermediate1 --> 7.0 adp_c + 7.0 h_c + 7.0 pi_c + protein_b2678_folding_GroEL_ES_constraint1 + protein_b2678_intermediate
#folding_protein_b2678_folding_GroEL_ES_5#	0.0023148148148148*mu [GroL]14[GroS]7_cis_with_7_adp_and_7_mg2 + 7.0 atp_c + 7.0 h2o_c + protein_b2678_GroEL_ES_folding_intermediate2 + 1.7642857496690736 protein_b2678_folding_GroEL_ES_constraint2 --> 7.0 adp_c + 7.0 h_c + 7.0 pi_c + protein_b2678_folded
#folding_protein_b2678_folding_GroEL_ES_6#	0.0023148148148148*mu [GroL]14[GroS]7_cis_with_7_adp_and_7_mg2 + 7.0 atp_c + 7.0 h2o_c + protein_b2678_GroEL_ES_folding_intermediate2 --> 7.0 adp_c + 7.0 h_c + 7.0 pi_c + protein_b2678_folding_GroEL_ES_constraint2 + protein_b2678_intermediate
#folding_protein_b2678_folding_spontaneous#	0.000226757369614512*mu Lon + 2.0 atp_c + 2.0 h2o_c + (122.892608891367*mu + 1.00000002005535)/(4301.24131119784*mu + 7.0193709101109e-7) protein_b2678 + 1.0749507754285714 protein_biomass --> 2.0 adp_c + 1.0857142857142856 ala__L_c + 0.4857142857142857 arg__L_c + 0.2571428571428571 asn__L_c + 0.42857142857142855 asp__L_c + 0.02857142857142857 cys__L_c + 0.39999999999999997 gln__L_c + 0.085714285…
#folding_protein_b2678_folding_Lon#	0.000226757369614512*mu Lon + 2.0 atp_c + 2.0 h2o_c + 0.02857142857142857 protein_b2678_intermediate + 1.0749507754285714 protein_biomass --> 2.0 adp_c + 1.0857142857142856 ala__L_c + 0.4857142857142857 arg__L_c + 0.2571428571428571 asn__L_c + 0.42857142857142855 asp__L_c + 0.02857142857142857 cys__L_c + 0.39999999999999997 gln__L_c + 0.08571428571428572 glu__L_c + 0.9714285714285714 gly_c + 2.0 …
#folding_protein_b0829_folding_KJE_1#	0.000555555555555553*mu DnaJ_dim_mod_4:zn2 + 0.000555555555555553*mu DnaK_mono_bound_to_atp + h2o_c + 0.078971961 prosthetic_group_biomass + protein_b0829 --> h_c + pi_c + protein_b0829_KJE_folding_intermediate1
#folding_protein_b0829_folding_KJE_4#	0.000555555555555553*mu DnaJ_dim_mod_4:zn2 + 0.000555555555555553*mu DnaK_mono_bound_to_atp + h2o_c + 0.078971961 prosthetic_group_biomass + protein_b0829_intermediate --> h_c + pi_c + protein_b0829_KJE_folding_intermediate2
#folding_protein_b0829_folding_KJE_2#	0.00694444444444443*mu DnaK_mono_bound_to_atp + 0.00138888888888889*mu GrpE_dim + atp_c + protein_b0829_KJE_folding_intermediate1 + 2.750000021911759 protein_b0829_folding_KJE_constraint1 --> adp_c + 0.078971961 prosthetic_group_biomass + protein_b0829_folded
#folding_protein_b0829_folding_KJE_3#	0.00694444444444443*mu DnaK_mono_bound_to_atp + 0.00138888888888889*mu GrpE_dim + atp_c + protein_b0829_KJE_folding_intermediate1 --> adp_c + 0.078971961 prosthetic_group_biomass + protein_b0829_folding_KJE_constraint1 + protein_b0829_intermediate
#folding_protein_b0829_folding_KJE_5#	0.00694444444444443*mu DnaK_mono_bound_to_atp + 0.00138888888888889*mu GrpE_dim + atp_c + protein_b0829_KJE_folding_intermediate2 + 8.250000065735277 protein_b0829_folding_KJE_constraint2 --> adp_c + 0.078971961 prosthetic_group_biomass + protein_b0829_folded
#folding_protein_b0829_folding_KJE_6#	0.00694444444444443*mu DnaK_mono_bound_to_atp + 0.00138888888888889*mu GrpE_dim + atp_c + protein_b0829_KJE_folding_intermediate2 --> adp_c + 0.078971961 prosthetic_group_biomass + protein_b0829_folding_KJE_constraint2 + protein_b0829_intermediate
#folding_protein_b0829_folding_GroEL_ES_1#	5.55555555555555e-6*mu [GroL]14[GroS]7_cis_with_7_adp_and_7_mg2 + protein_b0829 + 5.55555555555555e-6*mu transGroES_hepta --> protein_b0829_GroEL_ES_folding_intermediate1
#folding_protein_b0829_folding_GroEL_ES_4#	5.55555555555555e-6*mu [GroL]14[GroS]7_cis_with_7_adp_and_7_mg2 + protein_b0829_intermediate + 5.55555555555555e-6*mu transGroES_hepta --> protein_b0829_GroEL_ES_folding_intermediate2
#folding_protein_b0829_folding_GroEL_ES_2#	0.0023148148148148*mu [GroL]14[GroS]7_cis_with_7_adp_and_7_mg2 + 7.0 atp_c + 7.0 h2o_c + protein_b0829_GroEL_ES_folding_intermediate1 + 0.5500000043823519 protein_b0829_folding_GroEL_ES_constraint1 --> 7.0 adp_c + 7.0 h_c + 7.0 pi_c + protein_b0829_folded
#folding_protein_b0829_folding_GroEL_ES_3#	0.0023148148148148*mu [GroL]14[GroS]7_cis_with_7_adp_and_7_mg2 + 7.0 atp_c + 7.0 h2o_c + protein_b0829_GroEL_ES_folding_intermediate1 --> 7.0 adp_c + 7.0 h_c + 7.0 pi_c + protein_b0829_folding_GroEL_ES_constraint1 + protein_b0829_intermediate
#folding_protein_b0829_folding_GroEL_ES_5#	0.0023148148148148*mu [GroL]14[GroS]7_cis_with_7_adp_and_7_mg2 + 7.0 atp_c + 7.0 h2o_c + protein_b0829_GroEL_ES_folding_intermediate2 + 10.450000083264683 protein_b0829_folding_GroEL_ES_constraint2 --> 7.0 adp_c + 7.0 h_c + 7.0 pi_c + protein_b0829_folded
#folding_protein_b0829_folding_GroEL_ES_6#	0.0023148148148148*mu [GroL]14[GroS]7_cis_with_7_adp_and_7_mg2 + 7.0 atp_c + 7.0 h2o_c + protein_b0829_GroEL_ES_folding_intermediate2 --> 7.0 adp_c + 7.0 h_c + 7.0 pi_c + protein_b0829_folding_GroEL_ES_constraint2 + protein_b0829_intermediate
#folding_protein_b0829_folding_spontaneous#	0.000226757369614512*mu Lon + 2.0 atp_c + 2.0 h2o_c + (1.40096572935524e-10*mu + 1.00000000796791)/(8.68598752200252e-9*mu + 4.94010558402394e-7) protein_b0829 + 1.114729106451613 protein_biomass --> 2.0 adp_c + 0.967741935483871 ala__L_c + 0.8387096774193548 arg__L_c + 0.22580645161290322 asn__L_c + 0.4193548387096774 asp__L_c + 0.06451612903225806 cys__L_c + 0.6935483870967741 gln__L_c + 0.6774…
#folding_protein_b0829_folding_Lon#	0.000226757369614512*mu Lon + 2.0 atp_c + 2.0 h2o_c + 0.016129032258064516 protein_b0829_intermediate + 1.114729106451613 protein_biomass --> 2.0 adp_c + 0.967741935483871 ala__L_c + 0.8387096774193548 arg__L_c + 0.22580645161290322 asn__L_c + 0.4193548387096774 asp__L_c + 0.06451612903225806 cys__L_c + 0.6935483870967741 gln__L_c + 0.6774193548387096 glu__L_c + 0.6612903225806451 gly_c + 2.0 h_c…
#folding_protein_b3732_folding_KJE_1#	0.000555555555555553*mu DnaJ_dim_mod_4:zn2 + 0.000555555555555553*mu DnaK_mono_bound_to_atp + h2o_c + 0.078971961 prosthetic_group_biomass + protein_b3732 --> h_c + pi_c + protein_b3732_KJE_folding_intermediate1
#folding_protein_b3732_folding_KJE_4#	0.000555555555555553*mu DnaJ_dim_mod_4:zn2 + 0.000555555555555553*mu DnaK_mono_bound_to_atp + h2o_c + 0.078971961 prosthetic_group_biomass + protein_b3732_intermediate --> h_c + pi_c + protein_b3732_KJE_folding_intermediate2
#folding_protein_b3732_folding_KJE_2#	0.00694444444444443*mu DnaK_mono_bound_to_atp + 0.00138888888888889*mu GrpE_dim + atp_c + protein_b3732_KJE_folding_intermediate1 + 0.2142858224465262 protein_b3732_folding_KJE_constraint1 --> adp_c + 0.078971961 prosthetic_group_biomass + protein_b3732_folded
#folding_protein_b3732_folding_KJE_3#	0.00694444444444443*mu DnaK_mono_bound_to_atp + 0.00138888888888889*mu GrpE_dim + atp_c + protein_b3732_KJE_folding_intermediate1 --> adp_c + 0.078971961 prosthetic_group_biomass + protein_b3732_folding_KJE_constraint1 + protein_b3732_intermediate
#folding_protein_b3732_folding_KJE_5#	0.00694444444444443*mu DnaK_mono_bound_to_atp + 0.00138888888888889*mu GrpE_dim + atp_c + protein_b3732_KJE_folding_intermediate2 + 0.6428574673395787 protein_b3732_folding_KJE_constraint2 --> adp_c + 0.078971961 prosthetic_group_biomass + protein_b3732_folded
#folding_protein_b3732_folding_KJE_6#	0.00694444444444443*mu DnaK_mono_bound_to_atp + 0.00138888888888889*mu GrpE_dim + atp_c + protein_b3732_KJE_folding_intermediate2 --> adp_c + 0.078971961 prosthetic_group_biomass + protein_b3732_folding_KJE_constraint2 + protein_b3732_intermediate
#folding_protein_b3732_folding_GroEL_ES_1#	5.55555555555555e-6*mu [GroL]14[GroS]7_cis_with_7_adp_and_7_mg2 + protein_b3732 + 5.55555555555555e-6*mu transGroES_hepta --> protein_b3732_GroEL_ES_folding_intermediate1
#folding_protein_b3732_folding_GroEL_ES_4#	5.55555555555555e-6*mu [GroL]14[GroS]7_cis_with_7_adp_and_7_mg2 + protein_b3732_intermediate + 5.55555555555555e-6*mu transGroES_hepta --> protein_b3732_GroEL_ES_folding_intermediate2
#folding_protein_b3732_folding_GroEL_ES_2#	0.0023148148148148*mu [GroL]14[GroS]7_cis_with_7_adp_and_7_mg2 + 7.0 atp_c + 7.0 h2o_c + protein_b3732_GroEL_ES_folding_intermediate1 + 0.04285716448930524 protein_b3732_folding_GroEL_ES_constraint1 --> 7.0 adp_c + 7.0 h_c + 7.0 pi_c + protein_b3732_folded
#folding_protein_b3732_folding_GroEL_ES_3#	0.0023148148148148*mu [GroL]14[GroS]7_cis_with_7_adp_and_7_mg2 + 7.0 atp_c + 7.0 h2o_c + protein_b3732_GroEL_ES_folding_intermediate1 --> 7.0 adp_c + 7.0 h_c + 7.0 pi_c + protein_b3732_folding_GroEL_ES_constraint1 + protein_b3732_intermediate
#folding_protein_b3732_folding_GroEL_ES_5#	0.0023148148148148*mu [GroL]14[GroS]7_cis_with_7_adp_and_7_mg2 + 7.0 atp_c + 7.0 h2o_c + protein_b3732_GroEL_ES_folding_intermediate2 + 0.8142861252967994 protein_b3732_folding_GroEL_ES_constraint2 --> 7.0 adp_c + 7.0 h_c + 7.0 pi_c + protein_b3732_folded
#folding_protein_b3732_folding_GroEL_ES_6#	0.0023148148148148*mu [GroL]14[GroS]7_cis_with_7_adp_and_7_mg2 + 7.0 atp_c + 7.0 h2o_c + protein_b3732_GroEL_ES_folding_intermediate2 --> 7.0 adp_c + 7.0 h_c + 7.0 pi_c + protein_b3732_folding_GroEL_ES_constraint2 + protein_b3732_intermediate
#folding_protein_b3732_folding_spontaneous#	0.000226757369614512*mu Lon + 2.0 atp_c + 2.0 h2o_c + (0.000868546768107266*mu + 1.00000050475046)/(0.0399531513329342*mu + 2.32185209647997e-5) protein_b3732 + 1.0907277817391303 protein_biomass --> 2.0 adp_c + 0.7391304347826086 ala__L_c + 0.5652173913043478 arg__L_c + 0.2391304347826087 asn__L_c + 0.5869565217391304 asp__L_c + 0.021739130434782608 cys__L_c + 0.43478260869565216 gln__L_c + 0.84…
#folding_protein_b3732_folding_Lon#	0.000226757369614512*mu Lon + 2.0 atp_c + 2.0 h2o_c + 0.021739130434782608 protein_b3732_intermediate + 1.0907277817391303 protein_biomass --> 2.0 adp_c + 0.7391304347826086 ala__L_c + 0.5652173913043478 arg__L_c + 0.2391304347826087 asn__L_c + 0.5869565217391304 asp__L_c + 0.021739130434782608 cys__L_c + 0.43478260869565216 gln__L_c + 0.8478260869565217 glu__L_c + 0.9782608695652174 gly_c + 2.0 …
#folding_protein_b4323_folding_KJE_1#	0.000555555555555553*mu DnaJ_dim_mod_4:zn2 + 0.000555555555555553*mu DnaK_mono_bound_to_atp + h2o_c + 0.078971961 prosthetic_group_biomass + protein_b4323 --> h_c + pi_c + protein_b4323_KJE_folding_intermediate1
#folding_protein_b4323_folding_KJE_4#	0.000555555555555553*mu DnaJ_dim_mod_4:zn2 + 0.000555555555555553*mu DnaK_mono_bound_to_atp + h2o_c + 0.078971961 prosthetic_group_biomass + protein_b4323_intermediate --> h_c + pi_c + protein_b4323_KJE_folding_intermediate2
#folding_protein_b4323_folding_KJE_2#	0.00694444444444443*mu DnaK_mono_bound_to_atp + 0.00138888888888889*mu GrpE_dim + atp_c + protein_b4323_KJE_folding_intermediate1 + 0.10714286392200015 protein_b4323_folding_KJE_constraint1 --> adp_c + 0.078971961 prosthetic_group_biomass + protein_b4323_folded
#folding_protein_b4323_folding_KJE_3#	0.00694444444444443*mu DnaK_mono_bound_to_atp + 0.00138888888888889*mu GrpE_dim + atp_c + protein_b4323_KJE_folding_intermediate1 --> adp_c + 0.078971961 prosthetic_group_biomass + protein_b4323_folding_KJE_constraint1 + protein_b4323_intermediate
#folding_protein_b4323_folding_KJE_5#	0.00694444444444443*mu DnaK_mono_bound_to_atp + 0.00138888888888889*mu GrpE_dim + atp_c + protein_b4323_KJE_folding_intermediate2 + 0.3214285917660004 protein_b4323_folding_KJE_constraint2 --> adp_c + 0.078971961 prosthetic_group_biomass + protein_b4323_folded
#folding_protein_b4323_folding_KJE_6#	0.00694444444444443*mu DnaK_mono_bound_to_atp + 0.00138888888888889*mu GrpE_dim + atp_c + protein_b4323_KJE_folding_intermediate2 --> adp_c + 0.078971961 prosthetic_group_biomass + protein_b4323_folding_KJE_constraint2 + protein_b4323_intermediate
#folding_protein_b4323_folding_GroEL_ES_1#	5.55555555555555e-6*mu [GroL]14[GroS]7_cis_with_7_adp_and_7_mg2 + protein_b4323 + 5.55555555555555e-6*mu transGroES_hepta --> protein_b4323_GroEL_ES_folding_intermediate1
#folding_protein_b4323_folding_GroEL_ES_4#	5.55555555555555e-6*mu [GroL]14[GroS]7_cis_with_7_adp_and_7_mg2 + protein_b4323_intermediate + 5.55555555555555e-6*mu transGroES_hepta --> protein_b4323_GroEL_ES_folding_intermediate2
#folding_protein_b4323_folding_GroEL_ES_2#	0.0023148148148148*mu [GroL]14[GroS]7_cis_with_7_adp_and_7_mg2 + 7.0 atp_c + 7.0 h2o_c + protein_b4323_GroEL_ES_folding_intermediate1 + 0.02142857278440003 protein_b4323_folding_GroEL_ES_constraint1 --> 7.0 adp_c + 7.0 h_c + 7.0 pi_c + protein_b4323_folded
#folding_protein_b4323_folding_GroEL_ES_3#	0.0023148148148148*mu [GroL]14[GroS]7_cis_with_7_adp_and_7_mg2 + 7.0 atp_c + 7.0 h2o_c + protein_b4323_GroEL_ES_folding_intermediate1 --> 7.0 adp_c + 7.0 h_c + 7.0 pi_c + protein_b4323_folding_GroEL_ES_constraint1 + protein_b4323_intermediate
#folding_protein_b4323_folding_GroEL_ES_5#	0.0023148148148148*mu [GroL]14[GroS]7_cis_with_7_adp_and_7_mg2 + 7.0 atp_c + 7.0 h2o_c + protein_b4323_GroEL_ES_folding_intermediate2 + 0.4071428829036005 protein_b4323_folding_GroEL_ES_constraint2 --> 7.0 adp_c + 7.0 h_c + 7.0 pi_c + protein_b4323_folded
#folding_protein_b4323_folding_GroEL_ES_6#	0.0023148148148148*mu [GroL]14[GroS]7_cis_with_7_adp_and_7_mg2 + 7.0 atp_c + 7.0 h2o_c + protein_b4323_GroEL_ES_folding_intermediate2 --> 7.0 adp_c + 7.0 h_c + 7.0 pi_c + protein_b4323_folding_GroEL_ES_constraint2 + protein_b4323_intermediate
#folding_protein_b4323_folding_spontaneous#	0.000226757369614512*mu Lon + 2.0 atp_c + 2.0 h2o_c + (2.97250944344333e-7*mu + 1.000000063272)/(1.4268045328528e-5*mu + 3.03705606713413e-6) protein_b4323 + 1.1159265983333333 protein_biomass --> 2.0 adp_c + 1.1458333333333333 ala__L_c + 0.5416666666666666 arg__L_c + 0.4375 asn__L_c + 0.6041666666666666 asp__L_c + 0.20833333333333331 cys__L_c + 0.5208333333333333 gln__L_c + 0.625 glu__L_c + 0.70…
#folding_protein_b4323_folding_Lon#	0.000226757369614512*mu Lon + 2.0 atp_c + 2.0 h2o_c + 0.020833333333333332 protein_b4323_intermediate + 1.1159265983333333 protein_biomass --> 2.0 adp_c + 1.1458333333333333 ala__L_c + 0.5416666666666666 arg__L_c + 0.4375 asn__L_c + 0.6041666666666666 asp__L_c + 0.20833333333333331 cys__L_c + 0.5208333333333333 gln__L_c + 0.625 glu__L_c + 0.7083333333333333 gly_c + 2.0 h_c + 0.2708333333333333 hi…
#folding_protein_b3784_folding_KJE_1#	0.000555555555555553*mu DnaJ_dim_mod_4:zn2 + 0.000555555555555553*mu DnaK_mono_bound_to_atp + h2o_c + 0.078971961 prosthetic_group_biomass + protein_b3784 --> h_c + pi_c + protein_b3784_KJE_folding_intermediate1
#folding_protein_b3784_folding_KJE_4#	0.000555555555555553*mu DnaJ_dim_mod_4:zn2 + 0.000555555555555553*mu DnaK_mono_bound_to_atp + h2o_c + 0.078971961 prosthetic_group_biomass + protein_b3784_intermediate --> h_c + pi_c + protein_b3784_KJE_folding_intermediate2
#folding_protein_b3784_folding_KJE_2#	0.00694444444444443*mu DnaK_mono_bound_to_atp + 0.00138888888888889*mu GrpE_dim + atp_c + protein_b3784_KJE_folding_intermediate1 + 0.42857142857142855 protein_b3784_folding_KJE_constraint1 --> adp_c + 0.078971961 prosthetic_group_biomass + protein_b3784_folded
#folding_protein_b3784_folding_KJE_3#	0.00694444444444443*mu DnaK_mono_bound_to_atp + 0.00138888888888889*mu GrpE_dim + atp_c + protein_b3784_KJE_folding_intermediate1 --> adp_c + 0.078971961 prosthetic_group_biomass + protein_b3784_folding_KJE_constraint1 + protein_b3784_intermediate
#folding_protein_b3784_folding_KJE_5#	0.00694444444444443*mu DnaK_mono_bound_to_atp + 0.00138888888888889*mu GrpE_dim + atp_c + protein_b3784_KJE_folding_intermediate2 + 1.2857142857142856 protein_b3784_folding_KJE_constraint2 --> adp_c + 0.078971961 prosthetic_group_biomass + protein_b3784_folded
#folding_protein_b3784_folding_KJE_6#	0.00694444444444443*mu DnaK_mono_bound_to_atp + 0.00138888888888889*mu GrpE_dim + atp_c + protein_b3784_KJE_folding_intermediate2 --> adp_c + 0.078971961 prosthetic_group_biomass + protein_b3784_folding_KJE_constraint2 + protein_b3784_intermediate
#folding_protein_b3784_folding_GroEL_ES_1#	5.55555555555555e-6*mu [GroL]14[GroS]7_cis_with_7_adp_and_7_mg2 + protein_b3784 + 5.55555555555555e-6*mu transGroES_hepta --> protein_b3784_GroEL_ES_folding_intermediate1
#folding_protein_b3784_folding_GroEL_ES_4#	5.55555555555555e-6*mu [GroL]14[GroS]7_cis_with_7_adp_and_7_mg2 + protein_b3784_intermediate + 5.55555555555555e-6*mu transGroES_hepta --> protein_b3784_GroEL_ES_folding_intermediate2
#folding_protein_b3784_folding_GroEL_ES_2#	0.0023148148148148*mu [GroL]14[GroS]7_cis_with_7_adp_and_7_mg2 + 7.0 atp_c + 7.0 h2o_c + protein_b3784_GroEL_ES_folding_intermediate1 + 0.08571428571428573 protein_b3784_folding_GroEL_ES_constraint1 --> 7.0 adp_c + 7.0 h_c + 7.0 pi_c + protein_b3784_folded
#folding_protein_b3784_folding_GroEL_ES_3#	0.0023148148148148*mu [GroL]14[GroS]7_cis_with_7_adp_and_7_mg2 + 7.0 atp_c + 7.0 h2o_c + protein_b3784_GroEL_ES_folding_intermediate1 --> 7.0 adp_c + 7.0 h_c + 7.0 pi_c + protein_b3784_folding_GroEL_ES_constraint1 + protein_b3784_intermediate
#folding_protein_b3784_folding_GroEL_ES_5#	0.0023148148148148*mu [GroL]14[GroS]7_cis_with_7_adp_and_7_mg2 + 7.0 atp_c + 7.0 h2o_c + protein_b3784_GroEL_ES_folding_intermediate2 + 1.6285714285714283 protein_b3784_folding_GroEL_ES_constraint2 --> 7.0 adp_c + 7.0 h_c + 7.0 pi_c + protein_b3784_folded
#folding_protein_b3784_folding_GroEL_ES_6#	0.0023148148148148*mu [GroL]14[GroS]7_cis_with_7_adp_and_7_mg2 + 7.0 atp_c + 7.0 h2o_c + protein_b3784_GroEL_ES_folding_intermediate2 --> 7.0 adp_c + 7.0 h_c + 7.0 pi_c + protein_b3784_folding_GroEL_ES_constraint2 + protein_b3784_intermediate
#folding_protein_b3784_folding_spontaneous#	0.000226757369614512*mu Lon + 2.0 atp_c + 2.0 h2o_c + (0.00389255655770378*mu + 1.0)/(0.140132036077336*mu + 3.01602854904152e-36) protein_b3784 + 1.138275815555556 protein_biomass --> 2.0 adp_c + 0.9444444444444444 ala__L_c + 0.5833333333333333 arg__L_c + 0.19444444444444442 asn__L_c + 0.3333333333333333 asp__L_c + 0.1388888888888889 cys__L_c + 0.16666666666666666 gln__L_c + 0.1111111111111111 g…
#folding_protein_b3784_folding_Lon#	0.000226757369614512*mu Lon + 2.0 atp_c + 2.0 h2o_c + 0.027777777777777776 protein_b3784_intermediate + 1.138275815555556 protein_biomass --> 2.0 adp_c + 0.9444444444444444 ala__L_c + 0.5833333333333333 arg__L_c + 0.19444444444444442 asn__L_c + 0.3333333333333333 asp__L_c + 0.1388888888888889 cys__L_c + 0.16666666666666666 gln__L_c + 0.1111111111111111 glu__L_c + 0.8888888888888888 gly_c + 2.0 h_…
#folding_protein_b0511_folding_KJE_1#	0.000555555555555553*mu DnaJ_dim_mod_4:zn2 + 0.000555555555555553*mu DnaK_mono_bound_to_atp + h2o_c + 0.078971961 prosthetic_group_biomass + protein_b0511 --> h_c + pi_c + protein_b0511_KJE_folding_intermediate1
#folding_protein_b0511_folding_KJE_4#	0.000555555555555553*mu DnaJ_dim_mod_4:zn2 + 0.000555555555555553*mu DnaK_mono_bound_to_atp + h2o_c + 0.078971961 prosthetic_group_biomass + protein_b0511_intermediate --> h_c + pi_c + protein_b0511_KJE_folding_intermediate2
#folding_protein_b0511_folding_KJE_2#	0.00694444444444443*mu DnaK_mono_bound_to_atp + 0.00138888888888889*mu GrpE_dim + atp_c + protein_b0511_KJE_folding_intermediate1 + 0.5 protein_b0511_folding_KJE_constraint1 --> adp_c + 0.078971961 prosthetic_group_biomass + protein_b0511_folded
#folding_protein_b0511_folding_KJE_3#	0.00694444444444443*mu DnaK_mono_bound_to_atp + 0.00138888888888889*mu GrpE_dim + atp_c + protein_b0511_KJE_folding_intermediate1 --> adp_c + 0.078971961 prosthetic_group_biomass + protein_b0511_folding_KJE_constraint1 + protein_b0511_intermediate
#folding_protein_b0511_folding_KJE_5#	0.00694444444444443*mu DnaK_mono_bound_to_atp + 0.00138888888888889*mu GrpE_dim + atp_c + protein_b0511_KJE_folding_intermediate2 + 1.5 protein_b0511_folding_KJE_constraint2 --> adp_c + 0.078971961 prosthetic_group_biomass + protein_b0511_folded
#folding_protein_b0511_folding_KJE_6#	0.00694444444444443*mu DnaK_mono_bound_to_atp + 0.00138888888888889*mu GrpE_dim + atp_c + protein_b0511_KJE_folding_intermediate2 --> adp_c + 0.078971961 prosthetic_group_biomass + protein_b0511_folding_KJE_constraint2 + protein_b0511_intermediate
#folding_protein_b0511_folding_GroEL_ES_1#	5.55555555555555e-6*mu [GroL]14[GroS]7_cis_with_7_adp_and_7_mg2 + protein_b0511 + 5.55555555555555e-6*mu transGroES_hepta --> protein_b0511_GroEL_ES_folding_intermediate1
#folding_protein_b0511_folding_GroEL_ES_4#	5.55555555555555e-6*mu [GroL]14[GroS]7_cis_with_7_adp_and_7_mg2 + protein_b0511_intermediate + 5.55555555555555e-6*mu transGroES_hepta --> protein_b0511_GroEL_ES_folding_intermediate2
#folding_protein_b0511_folding_GroEL_ES_2#	0.0023148148148148*mu [GroL]14[GroS]7_cis_with_7_adp_and_7_mg2 + 7.0 atp_c + 7.0 h2o_c + protein_b0511_GroEL_ES_folding_intermediate1 + 0.1 protein_b0511_folding_GroEL_ES_constraint1 --> 7.0 adp_c + 7.0 h_c + 7.0 pi_c + protein_b0511_folded
#folding_protein_b0511_folding_GroEL_ES_3#	0.0023148148148148*mu [GroL]14[GroS]7_cis_with_7_adp_and_7_mg2 + 7.0 atp_c + 7.0 h2o_c + protein_b0511_GroEL_ES_folding_intermediate1 --> 7.0 adp_c + 7.0 h_c + 7.0 pi_c + protein_b0511_folding_GroEL_ES_constraint1 + protein_b0511_intermediate
#folding_protein_b0511_folding_GroEL_ES_5#	0.0023148148148148*mu [GroL]14[GroS]7_cis_with_7_adp_and_7_mg2 + 7.0 atp_c + 7.0 h2o_c + protein_b0511_GroEL_ES_folding_intermediate2 + 1.8999999999999997 protein_b0511_folding_GroEL_ES_constraint2 --> 7.0 adp_c + 7.0 h_c + 7.0 pi_c + protein_b0511_folded
#folding_protein_b0511_folding_GroEL_ES_6#	0.0023148148148148*mu [GroL]14[GroS]7_cis_with_7_adp_and_7_mg2 + 7.0 atp_c + 7.0 h2o_c + protein_b0511_GroEL_ES_folding_intermediate2 --> 7.0 adp_c + 7.0 h_c + 7.0 pi_c + protein_b0511_folding_GroEL_ES_constraint2 + protein_b0511_intermediate
#folding_protein_b0511_folding_spontaneous#	0.000226757369614512*mu Lon + 2.0 atp_c + 2.0 h2o_c + (0.0167611909992671*mu + 1.0)/(0.804537167964822*mu + 2.21450841234345e-46) protein_b0511 + 1.09298963 protein_biomass --> 2.0 adp_c + ala__L_c + 0.22916666666666666 arg__L_c + 0.375 asn__L_c + 0.25 asp__L_c + 0.10416666666666666 cys__L_c + 0.3125 gln__L_c + 0.1875 glu__L_c + 1.1041666666666665 gly_c + 2.0 h_c + 0.125 his__L_c + ile__L_c + 1.1…
#folding_protein_b0511_folding_Lon#	0.000226757369614512*mu Lon + 2.0 atp_c + 2.0 h2o_c + 0.020833333333333332 protein_b0511_intermediate + 1.09298963 protein_biomass --> 2.0 adp_c + ala__L_c + 0.22916666666666666 arg__L_c + 0.375 asn__L_c + 0.25 asp__L_c + 0.10416666666666666 cys__L_c + 0.3125 gln__L_c + 0.1875 glu__L_c + 1.1041666666666665 gly_c + 2.0 h_c + 0.125 his__L_c + ile__L_c + 1.1666666666666665 leu__L_c + 0.3541666666666…
#folding_protein_b4049_folding_KJE_1#	0.000555555555555553*mu DnaJ_dim_mod_4:zn2 + 0.000555555555555553*mu DnaK_mono_bound_to_atp + h2o_c + 0.078971961 prosthetic_group_biomass + protein_b4049 --> h_c + pi_c + protein_b4049_KJE_folding_intermediate1
#folding_protein_b4049_folding_KJE_4#	0.000555555555555553*mu DnaJ_dim_mod_4:zn2 + 0.000555555555555553*mu DnaK_mono_bound_to_atp + h2o_c + 0.078971961 prosthetic_group_biomass + protein_b4049_intermediate --> h_c + pi_c + protein_b4049_KJE_folding_intermediate2
#folding_protein_b4049_folding_KJE_2#	0.00694444444444443*mu DnaK_mono_bound_to_atp + 0.00138888888888889*mu GrpE_dim + atp_c + protein_b4049_KJE_folding_intermediate1 + 0.07142862297563263 protein_b4049_folding_KJE_constraint1 --> adp_c + 0.078971961 prosthetic_group_biomass + protein_b4049_folded
#folding_protein_b4049_folding_KJE_3#	0.00694444444444443*mu DnaK_mono_bound_to_atp + 0.00138888888888889*mu GrpE_dim + atp_c + protein_b4049_KJE_folding_intermediate1 --> adp_c + 0.078971961 prosthetic_group_biomass + protein_b4049_folding_KJE_constraint1 + protein_b4049_intermediate
#folding_protein_b4049_folding_KJE_5#	0.00694444444444443*mu DnaK_mono_bound_to_atp + 0.00138888888888889*mu GrpE_dim + atp_c + protein_b4049_KJE_folding_intermediate2 + 0.21428586892689788 protein_b4049_folding_KJE_constraint2 --> adp_c + 0.078971961 prosthetic_group_biomass + protein_b4049_folded
#folding_protein_b4049_folding_KJE_6#	0.00694444444444443*mu DnaK_mono_bound_to_atp + 0.00138888888888889*mu GrpE_dim + atp_c + protein_b4049_KJE_folding_intermediate2 --> adp_c + 0.078971961 prosthetic_group_biomass + protein_b4049_folding_KJE_constraint2 + protein_b4049_intermediate
#folding_protein_b4049_folding_GroEL_ES_1#	5.55555555555555e-6*mu [GroL]14[GroS]7_cis_with_7_adp_and_7_mg2 + protein_b4049 + 5.55555555555555e-6*mu transGroES_hepta --> protein_b4049_GroEL_ES_folding_intermediate1
#folding_protein_b4049_folding_GroEL_ES_4#	5.55555555555555e-6*mu [GroL]14[GroS]7_cis_with_7_adp_and_7_mg2 + protein_b4049_intermediate + 5.55555555555555e-6*mu transGroES_hepta --> protein_b4049_GroEL_ES_folding_intermediate2
#folding_protein_b4049_folding_GroEL_ES_2#	0.0023148148148148*mu [GroL]14[GroS]7_cis_with_7_adp_and_7_mg2 + 7.0 atp_c + 7.0 h2o_c + protein_b4049_GroEL_ES_folding_intermediate1 + 0.014285724595126526 protein_b4049_folding_GroEL_ES_constraint1 --> 7.0 adp_c + 7.0 h_c + 7.0 pi_c + protein_b4049_folded
#folding_protein_b4049_folding_GroEL_ES_3#	0.0023148148148148*mu [GroL]14[GroS]7_cis_with_7_adp_and_7_mg2 + 7.0 atp_c + 7.0 h2o_c + protein_b4049_GroEL_ES_folding_intermediate1 --> 7.0 adp_c + 7.0 h_c + 7.0 pi_c + protein_b4049_folding_GroEL_ES_constraint1 + protein_b4049_intermediate
#folding_protein_b4049_folding_GroEL_ES_5#	0.0023148148148148*mu [GroL]14[GroS]7_cis_with_7_adp_and_7_mg2 + 7.0 atp_c + 7.0 h2o_c + protein_b4049_GroEL_ES_folding_intermediate2 + 0.271428767307404 protein_b4049_folding_GroEL_ES_constraint2 --> 7.0 adp_c + 7.0 h_c + 7.0 pi_c + protein_b4049_folded
#folding_protein_b4049_folding_GroEL_ES_6#	0.0023148148148148*mu [GroL]14[GroS]7_cis_with_7_adp_and_7_mg2 + 7.0 atp_c + 7.0 h2o_c + protein_b4049_GroEL_ES_folding_intermediate2 --> 7.0 adp_c + 7.0 h_c + 7.0 pi_c + protein_b4049_folding_GroEL_ES_constraint2 + protein_b4049_intermediate
#folding_protein_b4049_folding_spontaneous#	0.000226757369614512*mu Lon + 2.0 atp_c + 2.0 h2o_c + (0.0281927867026517*mu + 1.00000072165886)/(0.930361961187506*mu + 2.38147422807314e-5) protein_b4049 + 1.1152917872727275 protein_biomass --> 2.0 adp_c + 0.9090909090909092 ala__L_c + 0.6666666666666667 arg__L_c + 0.33333333333333337 asn__L_c + 0.6666666666666667 asp__L_c + 0.21212121212121213 cys__L_c + 0.33333333333333337 gln__L_c + 0.60606…
#folding_protein_b4049_folding_Lon#	0.000226757369614512*mu Lon + 2.0 atp_c + 2.0 h2o_c + 0.030303030303030304 protein_b4049_intermediate + 1.1152917872727275 protein_biomass --> 2.0 adp_c + 0.9090909090909092 ala__L_c + 0.6666666666666667 arg__L_c + 0.33333333333333337 asn__L_c + 0.6666666666666667 asp__L_c + 0.21212121212121213 cys__L_c + 0.33333333333333337 gln__L_c + 0.6060606060606061 glu__L_c + 0.8181818181818182 gly_c + 2.0 …
#folding_protein_b3845_folding_KJE_1#	0.000555555555555553*mu DnaJ_dim_mod_4:zn2 + 0.000555555555555553*mu DnaK_mono_bound_to_atp + h2o_c + 0.078971961 prosthetic_group_biomass + protein_b3845 --> h_c + pi_c + protein_b3845_KJE_folding_intermediate1
#folding_protein_b3845_folding_KJE_4#	0.000555555555555553*mu DnaJ_dim_mod_4:zn2 + 0.000555555555555553*mu DnaK_mono_bound_to_atp + h2o_c + 0.078971961 prosthetic_group_biomass + protein_b3845_intermediate --> h_c + pi_c + protein_b3845_KJE_folding_intermediate2
#folding_protein_b3845_folding_KJE_2#	0.00694444444444443*mu DnaK_mono_bound_to_atp + 0.00138888888888889*mu GrpE_dim + atp_c + protein_b3845_KJE_folding_intermediate1 + 0.042643523245762406 protein_b3845_folding_KJE_constraint1 --> adp_c + 0.078971961 prosthetic_group_biomass + protein_b3845_folded
#folding_protein_b3845_folding_KJE_3#	0.00694444444444443*mu DnaK_mono_bound_to_atp + 0.00138888888888889*mu GrpE_dim + atp_c + protein_b3845_KJE_folding_intermediate1 --> adp_c + 0.078971961 prosthetic_group_biomass + protein_b3845_folding_KJE_constraint1 + protein_b3845_intermediate
#folding_protein_b3845_folding_KJE_5#	0.00694444444444443*mu DnaK_mono_bound_to_atp + 0.00138888888888889*mu GrpE_dim + atp_c + protein_b3845_KJE_folding_intermediate2 + 0.12793056973728723 protein_b3845_folding_KJE_constraint2 --> adp_c + 0.078971961 prosthetic_group_biomass + protein_b3845_folded
#folding_protein_b3845_folding_KJE_6#	0.00694444444444443*mu DnaK_mono_bound_to_atp + 0.00138888888888889*mu GrpE_dim + atp_c + protein_b3845_KJE_folding_intermediate2 --> adp_c + 0.078971961 prosthetic_group_biomass + protein_b3845_folding_KJE_constraint2 + protein_b3845_intermediate
#folding_protein_b3845_folding_GroEL_ES_1#	5.55555555555555e-6*mu [GroL]14[GroS]7_cis_with_7_adp_and_7_mg2 + protein_b3845 + 5.55555555555555e-6*mu transGroES_hepta --> protein_b3845_GroEL_ES_folding_intermediate1
#folding_protein_b3845_folding_GroEL_ES_4#	5.55555555555555e-6*mu [GroL]14[GroS]7_cis_with_7_adp_and_7_mg2 + protein_b3845_intermediate + 5.55555555555555e-6*mu transGroES_hepta --> protein_b3845_GroEL_ES_folding_intermediate2
#folding_protein_b3845_folding_GroEL_ES_2#	0.0023148148148148*mu [GroL]14[GroS]7_cis_with_7_adp_and_7_mg2 + 7.0 atp_c + 7.0 h2o_c + protein_b3845_GroEL_ES_folding_intermediate1 + 0.008528704649152482 protein_b3845_folding_GroEL_ES_constraint1 --> 7.0 adp_c + 7.0 h_c + 7.0 pi_c + protein_b3845_folded
#folding_protein_b3845_folding_GroEL_ES_3#	0.0023148148148148*mu [GroL]14[GroS]7_cis_with_7_adp_and_7_mg2 + 7.0 atp_c + 7.0 h2o_c + protein_b3845_GroEL_ES_folding_intermediate1 --> 7.0 adp_c + 7.0 h_c + 7.0 pi_c + protein_b3845_folding_GroEL_ES_constraint1 + protein_b3845_intermediate
#folding_protein_b3845_folding_GroEL_ES_5#	0.0023148148148148*mu [GroL]14[GroS]7_cis_with_7_adp_and_7_mg2 + 7.0 atp_c + 7.0 h2o_c + protein_b3845_GroEL_ES_folding_intermediate2 + 0.16204538833389714 protein_b3845_folding_GroEL_ES_constraint2 --> 7.0 adp_c + 7.0 h_c + 7.0 pi_c + protein_b3845_folded
#folding_protein_b3845_folding_GroEL_ES_6#	0.0023148148148148*mu [GroL]14[GroS]7_cis_with_7_adp_and_7_mg2 + 7.0 atp_c + 7.0 h2o_c + protein_b3845_GroEL_ES_folding_intermediate2 --> 7.0 adp_c + 7.0 h_c + 7.0 pi_c + protein_b3845_folding_GroEL_ES_constraint2 + protein_b3845_intermediate
#folding_protein_b3845_folding_spontaneous#	0.000226757369614512*mu Lon + 2.0 atp_c + 2.0 h2o_c + (2.50780163443363e-7*mu + 1.19401865088135)/(9.52964621084781e-6*mu + 7.3727087334912) protein_b3845 + 1.0755995957894735 protein_biomass --> 2.0 adp_c + 1.5 ala__L_c + 0.6052631578947368 arg__L_c + 0.3421052631578947 asn__L_c + 0.47368421052631576 asp__L_c + 0.18421052631578946 cys__L_c + 0.3421052631578947 gln__L_c + 0.5263157894736842 glu__…
#folding_protein_b3845_folding_Lon#	0.000226757369614512*mu Lon + 2.0 atp_c + 2.0 h2o_c + 0.02631578947368421 protein_b3845_intermediate + 1.0755995957894735 protein_biomass --> 2.0 adp_c + 1.5 ala__L_c + 0.6052631578947368 arg__L_c + 0.3421052631578947 asn__L_c + 0.47368421052631576 asp__L_c + 0.18421052631578946 cys__L_c + 0.3421052631578947 gln__L_c + 0.5263157894736842 glu__L_c + 0.9736842105263157 gly_c + 2.0 h_c + 0.315789473…
#folding_protein_b1732_folding_KJE_1#	0.000555555555555553*mu DnaJ_dim_mod_4:zn2 + 0.000555555555555553*mu DnaK_mono_bound_to_atp + h2o_c + 0.078971961 prosthetic_group_biomass + protein_b1732 --> h_c + pi_c + protein_b1732_KJE_folding_intermediate1
#folding_protein_b1732_folding_KJE_4#	0.000555555555555553*mu DnaJ_dim_mod_4:zn2 + 0.000555555555555553*mu DnaK_mono_bound_to_atp + h2o_c + 0.078971961 prosthetic_group_biomass + protein_b1732_intermediate --> h_c + pi_c + protein_b1732_KJE_folding_intermediate2
#folding_protein_b1732_folding_KJE_2#	0.00694444444444443*mu DnaK_mono_bound_to_atp + 0.00138888888888889*mu GrpE_dim + atp_c + protein_b1732_KJE_folding_intermediate1 + protein_b1732_folding_KJE_constraint1 --> adp_c + 0.078971961 prosthetic_group_biomass + protein_b1732_folded
#folding_protein_b1732_folding_KJE_3#	0.00694444444444443*mu DnaK_mono_bound_to_atp + 0.00138888888888889*mu GrpE_dim + atp_c + protein_b1732_KJE_folding_intermediate1 --> adp_c + 0.078971961 prosthetic_group_biomass + protein_b1732_folding_KJE_constraint1 + protein_b1732_intermediate
#folding_protein_b1732_folding_KJE_5#	0.00694444444444443*mu DnaK_mono_bound_to_atp + 0.00138888888888889*mu GrpE_dim + atp_c + protein_b1732_KJE_folding_intermediate2 + 3.0 protein_b1732_folding_KJE_constraint2 --> adp_c + 0.078971961 prosthetic_group_biomass + protein_b1732_folded
#folding_protein_b1732_folding_KJE_6#	0.00694444444444443*mu DnaK_mono_bound_to_atp + 0.00138888888888889*mu GrpE_dim + atp_c + protein_b1732_KJE_folding_intermediate2 --> adp_c + 0.078971961 prosthetic_group_biomass + protein_b1732_folding_KJE_constraint2 + protein_b1732_intermediate
#folding_protein_b1732_folding_GroEL_ES_1#	5.55555555555555e-6*mu [GroL]14[GroS]7_cis_with_7_adp_and_7_mg2 + protein_b1732 + 5.55555555555555e-6*mu transGroES_hepta --> protein_b1732_GroEL_ES_folding_intermediate1
#folding_protein_b1732_folding_GroEL_ES_4#	5.55555555555555e-6*mu [GroL]14[GroS]7_cis_with_7_adp_and_7_mg2 + protein_b1732_intermediate + 5.55555555555555e-6*mu transGroES_hepta --> protein_b1732_GroEL_ES_folding_intermediate2
#folding_protein_b1732_folding_GroEL_ES_2#	0.0023148148148148*mu [GroL]14[GroS]7_cis_with_7_adp_and_7_mg2 + 7.0 atp_c + 7.0 h2o_c + protein_b1732_GroEL_ES_folding_intermediate1 + 0.2 protein_b1732_folding_GroEL_ES_constraint1 --> 7.0 adp_c + 7.0 h_c + 7.0 pi_c + protein_b1732_folded
#folding_protein_b1732_folding_GroEL_ES_3#	0.0023148148148148*mu [GroL]14[GroS]7_cis_with_7_adp_and_7_mg2 + 7.0 atp_c + 7.0 h2o_c + protein_b1732_GroEL_ES_folding_intermediate1 --> 7.0 adp_c + 7.0 h_c + 7.0 pi_c + protein_b1732_folding_GroEL_ES_constraint1 + protein_b1732_intermediate
#folding_protein_b1732_folding_GroEL_ES_5#	0.0023148148148148*mu [GroL]14[GroS]7_cis_with_7_adp_and_7_mg2 + 7.0 atp_c + 7.0 h2o_c + protein_b1732_GroEL_ES_folding_intermediate2 + 3.8 protein_b1732_folding_GroEL_ES_constraint2 --> 7.0 adp_c + 7.0 h_c + 7.0 pi_c + protein_b1732_folded
#folding_protein_b1732_folding_GroEL_ES_6#	0.0023148148148148*mu [GroL]14[GroS]7_cis_with_7_adp_and_7_mg2 + 7.0 atp_c + 7.0 h2o_c + protein_b1732_GroEL_ES_folding_intermediate2 --> 7.0 adp_c + 7.0 h_c + 7.0 pi_c + protein_b1732_folding_GroEL_ES_constraint2 + protein_b1732_intermediate
#folding_protein_b1732_folding_spontaneous#	0.000226757369614512*mu Lon + 2.0 atp_c + 2.0 h2o_c + (1.33218630841567e-6*mu + 1.0)/(9.99139731311751e-5*mu + 2.160083899184e-19) protein_b1732 + 1.1218180264000002 protein_biomass --> 2.0 adp_c + 0.8533333333333334 ala__L_c + 0.5866666666666667 arg__L_c + 0.44 asn__L_c + 0.7733333333333334 asp__L_c + 0.02666666666666667 cys__L_c + 0.3466666666666667 gln__L_c + 0.6533333333333333 glu__L_c + 0.70…
#folding_protein_b1732_folding_Lon#	0.000226757369614512*mu Lon + 2.0 atp_c + 2.0 h2o_c + 0.013333333333333334 protein_b1732_intermediate + 1.1218180264000002 protein_biomass --> 2.0 adp_c + 0.8533333333333334 ala__L_c + 0.5866666666666667 arg__L_c + 0.44 asn__L_c + 0.7733333333333334 asp__L_c + 0.02666666666666667 cys__L_c + 0.3466666666666667 gln__L_c + 0.6533333333333333 glu__L_c + 0.7066666666666667 gly_c + 2.0 h_c + 0.37333333…
#folding_protein_b3794_folding_KJE_1#	0.000555555555555553*mu DnaJ_dim_mod_4:zn2 + 0.000555555555555553*mu DnaK_mono_bound_to_atp + h2o_c + 0.078971961 prosthetic_group_biomass + protein_b3794 --> h_c + pi_c + protein_b3794_KJE_folding_intermediate1
#folding_protein_b3794_folding_KJE_4#	0.000555555555555553*mu DnaJ_dim_mod_4:zn2 + 0.000555555555555553*mu DnaK_mono_bound_to_atp + h2o_c + 0.078971961 prosthetic_group_biomass + protein_b3794_intermediate --> h_c + pi_c + protein_b3794_KJE_folding_intermediate2
#folding_protein_b3794_folding_KJE_2#	0.00694444444444443*mu DnaK_mono_bound_to_atp + 0.00138888888888889*mu GrpE_dim + atp_c + protein_b3794_KJE_folding_intermediate1 + 0.11199320921406042 protein_b3794_folding_KJE_constraint1 --> adp_c + 0.078971961 prosthetic_group_biomass + protein_b3794_folded
#folding_protein_b3794_folding_KJE_3#	0.00694444444444443*mu DnaK_mono_bound_to_atp + 0.00138888888888889*mu GrpE_dim + atp_c + protein_b3794_KJE_folding_intermediate1 --> adp_c + 0.078971961 prosthetic_group_biomass + protein_b3794_folding_KJE_constraint1 + protein_b3794_intermediate
#folding_protein_b3794_folding_KJE_5#	0.00694444444444443*mu DnaK_mono_bound_to_atp + 0.00138888888888889*mu GrpE_dim + atp_c + protein_b3794_KJE_folding_intermediate2 + 0.3359796276421812 protein_b3794_folding_KJE_constraint2 --> adp_c + 0.078971961 prosthetic_group_biomass + protein_b3794_folded
#folding_protein_b3794_folding_KJE_6#	0.00694444444444443*mu DnaK_mono_bound_to_atp + 0.00138888888888889*mu GrpE_dim + atp_c + protein_b3794_KJE_folding_intermediate2 --> adp_c + 0.078971961 prosthetic_group_biomass + protein_b3794_folding_KJE_constraint2 + protein_b3794_intermediate
#folding_protein_b3794_folding_GroEL_ES_1#	5.55555555555555e-6*mu [GroL]14[GroS]7_cis_with_7_adp_and_7_mg2 + protein_b3794 + 5.55555555555555e-6*mu transGroES_hepta --> protein_b3794_GroEL_ES_folding_intermediate1
#folding_protein_b3794_folding_GroEL_ES_4#	5.55555555555555e-6*mu [GroL]14[GroS]7_cis_with_7_adp_and_7_mg2 + protein_b3794_intermediate + 5.55555555555555e-6*mu transGroES_hepta --> protein_b3794_GroEL_ES_folding_intermediate2
#folding_protein_b3794_folding_GroEL_ES_2#	0.0023148148148148*mu [GroL]14[GroS]7_cis_with_7_adp_and_7_mg2 + 7.0 atp_c + 7.0 h2o_c + protein_b3794_GroEL_ES_folding_intermediate1 + 0.022398641842812084 protein_b3794_folding_GroEL_ES_constraint1 --> 7.0 adp_c + 7.0 h_c + 7.0 pi_c + protein_b3794_folded
#folding_protein_b3794_folding_GroEL_ES_3#	0.0023148148148148*mu [GroL]14[GroS]7_cis_with_7_adp_and_7_mg2 + 7.0 atp_c + 7.0 h2o_c + protein_b3794_GroEL_ES_folding_intermediate1 --> 7.0 adp_c + 7.0 h_c + 7.0 pi_c + protein_b3794_folding_GroEL_ES_constraint1 + protein_b3794_intermediate
#folding_protein_b3794_folding_GroEL_ES_5#	0.0023148148148148*mu [GroL]14[GroS]7_cis_with_7_adp_and_7_mg2 + 7.0 atp_c + 7.0 h2o_c + protein_b3794_GroEL_ES_folding_intermediate2 + 0.4255741950134296 protein_b3794_folding_GroEL_ES_constraint2 --> 7.0 adp_c + 7.0 h_c + 7.0 pi_c + protein_b3794_folded
#folding_protein_b3794_folding_GroEL_ES_6#	0.0023148148148148*mu [GroL]14[GroS]7_cis_with_7_adp_and_7_mg2 + 7.0 atp_c + 7.0 h2o_c + protein_b3794_GroEL_ES_folding_intermediate2 --> 7.0 adp_c + 7.0 h_c + 7.0 pi_c + protein_b3794_folding_GroEL_ES_constraint2 + protein_b3794_intermediate
#folding_protein_b3794_folding_spontaneous#	0.000226757369614512*mu Lon + 2.0 atp_c + 2.0 h2o_c + (0.00046863369704089*mu + 1.04526995266456)/(0.0112472087289814*mu + 1.08647886394954) protein_b3794 + 1.1640382299999998 protein_biomass --> 2.0 adp_c + 0.9166666666666666 ala__L_c + 0.7916666666666666 arg__L_c + 0.41666666666666663 asn__L_c + 0.41666666666666663 asp__L_c + 0.041666666666666664 cys__L_c + 0.6666666666666666 gln__L_c + 0.58333…
#folding_protein_b3794_folding_Lon#	0.000226757369614512*mu Lon + 2.0 atp_c + 2.0 h2o_c + 0.041666666666666664 protein_b3794_intermediate + 1.1640382299999998 protein_biomass --> 2.0 adp_c + 0.9166666666666666 ala__L_c + 0.7916666666666666 arg__L_c + 0.41666666666666663 asn__L_c + 0.41666666666666663 asp__L_c + 0.041666666666666664 cys__L_c + 0.6666666666666666 gln__L_c + 0.5833333333333333 glu__L_c + 0.8333333333333333 gly_c + 2.0…
#folding_protein_b2262_folding_KJE_1#	0.000555555555555553*mu DnaJ_dim_mod_4:zn2 + 0.000555555555555553*mu DnaK_mono_bound_to_atp + h2o_c + 0.078971961 prosthetic_group_biomass + protein_b2262 --> h_c + pi_c + protein_b2262_KJE_folding_intermediate1
#folding_protein_b2262_folding_KJE_4#	0.000555555555555553*mu DnaJ_dim_mod_4:zn2 + 0.000555555555555553*mu DnaK_mono_bound_to_atp + h2o_c + 0.078971961 prosthetic_group_biomass + protein_b2262_intermediate --> h_c + pi_c + protein_b2262_KJE_folding_intermediate2
#folding_protein_b2262_folding_KJE_2#	0.00694444444444443*mu DnaK_mono_bound_to_atp + 0.00138888888888889*mu GrpE_dim + atp_c + protein_b2262_KJE_folding_intermediate1 + 0.28571428571485047 protein_b2262_folding_KJE_constraint1 --> adp_c + 0.078971961 prosthetic_group_biomass + protein_b2262_folded
#folding_protein_b2262_folding_KJE_3#	0.00694444444444443*mu DnaK_mono_bound_to_atp + 0.00138888888888889*mu GrpE_dim + atp_c + protein_b2262_KJE_folding_intermediate1 --> adp_c + 0.078971961 prosthetic_group_biomass + protein_b2262_folding_KJE_constraint1 + protein_b2262_intermediate
#folding_protein_b2262_folding_KJE_5#	0.00694444444444443*mu DnaK_mono_bound_to_atp + 0.00138888888888889*mu GrpE_dim + atp_c + protein_b2262_KJE_folding_intermediate2 + 0.8571428571445514 protein_b2262_folding_KJE_constraint2 --> adp_c + 0.078971961 prosthetic_group_biomass + protein_b2262_folded
#folding_protein_b2262_folding_KJE_6#	0.00694444444444443*mu DnaK_mono_bound_to_atp + 0.00138888888888889*mu GrpE_dim + atp_c + protein_b2262_KJE_folding_intermediate2 --> adp_c + 0.078971961 prosthetic_group_biomass + protein_b2262_folding_KJE_constraint2 + protein_b2262_intermediate
#folding_protein_b2262_folding_GroEL_ES_1#	5.55555555555555e-6*mu [GroL]14[GroS]7_cis_with_7_adp_and_7_mg2 + protein_b2262 + 5.55555555555555e-6*mu transGroES_hepta --> protein_b2262_GroEL_ES_folding_intermediate1
#folding_protein_b2262_folding_GroEL_ES_4#	5.55555555555555e-6*mu [GroL]14[GroS]7_cis_with_7_adp_and_7_mg2 + protein_b2262_intermediate + 5.55555555555555e-6*mu transGroES_hepta --> protein_b2262_GroEL_ES_folding_intermediate2
#folding_protein_b2262_folding_GroEL_ES_2#	0.0023148148148148*mu [GroL]14[GroS]7_cis_with_7_adp_and_7_mg2 + 7.0 atp_c + 7.0 h2o_c + protein_b2262_GroEL_ES_folding_intermediate1 + 0.05714285714297009 protein_b2262_folding_GroEL_ES_constraint1 --> 7.0 adp_c + 7.0 h_c + 7.0 pi_c + protein_b2262_folded
#folding_protein_b2262_folding_GroEL_ES_3#	0.0023148148148148*mu [GroL]14[GroS]7_cis_with_7_adp_and_7_mg2 + 7.0 atp_c + 7.0 h2o_c + protein_b2262_GroEL_ES_folding_intermediate1 --> 7.0 adp_c + 7.0 h_c + 7.0 pi_c + protein_b2262_folding_GroEL_ES_constraint1 + protein_b2262_intermediate
#folding_protein_b2262_folding_GroEL_ES_5#	0.0023148148148148*mu [GroL]14[GroS]7_cis_with_7_adp_and_7_mg2 + 7.0 atp_c + 7.0 h2o_c + protein_b2262_GroEL_ES_folding_intermediate2 + 1.0857142857164317 protein_b2262_folding_GroEL_ES_constraint2 --> 7.0 adp_c + 7.0 h_c + 7.0 pi_c + protein_b2262_folded
#folding_protein_b2262_folding_GroEL_ES_6#	0.0023148148148148*mu [GroL]14[GroS]7_cis_with_7_adp_and_7_mg2 + 7.0 atp_c + 7.0 h2o_c + protein_b2262_GroEL_ES_folding_intermediate2 --> 7.0 adp_c + 7.0 h_c + 7.0 pi_c + protein_b2262_folding_GroEL_ES_constraint2 + protein_b2262_intermediate
#folding_protein_b2262_folding_spontaneous#	0.000226757369614512*mu Lon + 2.0 atp_c + 2.0 h2o_c + (0.00382344230890122*mu + 1.00000000000198)/(0.107056384649234*mu + 5.53446688302478e-11) protein_b2262 + 1.1296695307142857 protein_biomass --> 2.0 adp_c + ala__L_c + 0.6071428571428571 arg__L_c + 0.42857142857142855 asn__L_c + 0.7857142857142857 asp__L_c + 0.2857142857142857 cys__L_c + 0.5357142857142857 gln__L_c + 0.5 glu__L_c + gly_c + 2.0…
#folding_protein_b2262_folding_Lon#	0.000226757369614512*mu Lon + 2.0 atp_c + 2.0 h2o_c + 0.03571428571428571 protein_b2262_intermediate + 1.1296695307142857 protein_biomass --> 2.0 adp_c + ala__L_c + 0.6071428571428571 arg__L_c + 0.42857142857142855 asn__L_c + 0.7857142857142857 asp__L_c + 0.2857142857142857 cys__L_c + 0.5357142857142857 gln__L_c + 0.5 glu__L_c + gly_c + 2.0 h_c + 0.17857142857142855 his__L_c + 0.5357142857142857 …
#folding_protein_b0778_folding_KJE_1#	0.000555555555555553*mu DnaJ_dim_mod_4:zn2 + 0.000555555555555553*mu DnaK_mono_bound_to_atp + h2o_c + 0.078971961 prosthetic_group_biomass + protein_b0778 --> h_c + pi_c + protein_b0778_KJE_folding_intermediate1
#folding_protein_b0778_folding_KJE_4#	0.000555555555555553*mu DnaJ_dim_mod_4:zn2 + 0.000555555555555553*mu DnaK_mono_bound_to_atp + h2o_c + 0.078971961 prosthetic_group_biomass + protein_b0778_intermediate --> h_c + pi_c + protein_b0778_KJE_folding_intermediate2
#folding_protein_b0778_folding_KJE_2#	0.00694444444444443*mu DnaK_mono_bound_to_atp + 0.00138888888888889*mu GrpE_dim + atp_c + protein_b0778_KJE_folding_intermediate1 + 0.1638169901748341 protein_b0778_folding_KJE_constraint1 --> adp_c + 0.078971961 prosthetic_group_biomass + protein_b0778_folded
#folding_protein_b0778_folding_KJE_3#	0.00694444444444443*mu DnaK_mono_bound_to_atp + 0.00138888888888889*mu GrpE_dim + atp_c + protein_b0778_KJE_folding_intermediate1 --> adp_c + 0.078971961 prosthetic_group_biomass + protein_b0778_folding_KJE_constraint1 + protein_b0778_intermediate
#folding_protein_b0778_folding_KJE_5#	0.00694444444444443*mu DnaK_mono_bound_to_atp + 0.00138888888888889*mu GrpE_dim + atp_c + protein_b0778_KJE_folding_intermediate2 + 0.49145097052450226 protein_b0778_folding_KJE_constraint2 --> adp_c + 0.078971961 prosthetic_group_biomass + protein_b0778_folded
#folding_protein_b0778_folding_KJE_6#	0.00694444444444443*mu DnaK_mono_bound_to_atp + 0.00138888888888889*mu GrpE_dim + atp_c + protein_b0778_KJE_folding_intermediate2 --> adp_c + 0.078971961 prosthetic_group_biomass + protein_b0778_folding_KJE_constraint2 + protein_b0778_intermediate
#folding_protein_b0778_folding_GroEL_ES_1#	5.55555555555555e-6*mu [GroL]14[GroS]7_cis_with_7_adp_and_7_mg2 + protein_b0778 + 5.55555555555555e-6*mu transGroES_hepta --> protein_b0778_GroEL_ES_folding_intermediate1
#folding_protein_b0778_folding_GroEL_ES_4#	5.55555555555555e-6*mu [GroL]14[GroS]7_cis_with_7_adp_and_7_mg2 + protein_b0778_intermediate + 5.55555555555555e-6*mu transGroES_hepta --> protein_b0778_GroEL_ES_folding_intermediate2
#folding_protein_b0778_folding_GroEL_ES_2#	0.0023148148148148*mu [GroL]14[GroS]7_cis_with_7_adp_and_7_mg2 + 7.0 atp_c + 7.0 h2o_c + protein_b0778_GroEL_ES_folding_intermediate1 + 0.03276339803496681 protein_b0778_folding_GroEL_ES_constraint1 --> 7.0 adp_c + 7.0 h_c + 7.0 pi_c + protein_b0778_folded
#folding_protein_b0778_folding_GroEL_ES_3#	0.0023148148148148*mu [GroL]14[GroS]7_cis_with_7_adp_and_7_mg2 + 7.0 atp_c + 7.0 h2o_c + protein_b0778_GroEL_ES_folding_intermediate1 --> 7.0 adp_c + 7.0 h_c + 7.0 pi_c + protein_b0778_folding_GroEL_ES_constraint1 + protein_b0778_intermediate
#folding_protein_b0778_folding_GroEL_ES_5#	0.0023148148148148*mu [GroL]14[GroS]7_cis_with_7_adp_and_7_mg2 + 7.0 atp_c + 7.0 h2o_c + protein_b0778_GroEL_ES_folding_intermediate2 + 0.6225045626643695 protein_b0778_folding_GroEL_ES_constraint2 --> 7.0 adp_c + 7.0 h_c + 7.0 pi_c + protein_b0778_folded
[truncated: 20,625 more rows]

## Sheet: StressME(C)_added
Reactions	Reaction Equations
[truncated: 177 more rows]

## Sheet: StressME(C,pH)_added
Reactions	Reaction Equations
[truncated: 217 more rows]

[truncated: 1 more sheets: StressME(C,pH,ROS)_added]
